# Supplementary material for: Cultural Differences in the Perception of Daily Stress Between European Canadian and Japanese Undergraduate Students
Source: Pers Soc Psychol Bull. 2022 Feb 25;49(4):571–84. doi: 10.1177/01461672211070360 (PMC9989219; doi:10.1177/01461672211070360)
Supplement: sj-csv-2-psp-10.1177_01461672211070360 – for Cultural Differences in the Perception of Daily Stress Between European Canadian and Japanese Undergraduate Students [file sj-csv-2-psp-10.1177_01461672211070360.csv]

Subject	Culture	Gender	Age	Version	S1_s	S1_m	S2_s	S2_m	S3_s	S3_m	S4_s	S4_m	S5_s	S5_m	S6_s	S6_m	S7_s	S7_m	S8_s	S8_m	S9_s	S9_m	S10_s	S10_m	S11_s	S11_m	S12_s	S12_m	S13_s	S13_m	S14_s	S14_m	S15_s	S15_m	S16_s	S16_m	S17_s	S17_m	S18_s	S18_m	S19_s	S19_m	S20_s	S20_m	S21_s	S21_m	S22_s	S22_m	S23_s
1001	1	2	18	1	1	5	1	1	8	8	3	1	2	6	4	9	1	9	6	9	4	7	5	9	5	5	3	5	1	5	3	7	1	1	9	9	5	9	3	6	1	5	1	7	9	9	2	7	5
1003	1	2	18	1	2	6	2	3	7	2	1	6	1	4	1	4	2	8	2	7	4	5	4	7	1	4	1	3	1	4	1	6	1	3	4	5	1	6	3	7	1	4	1	3	3	5	2	5	2
1005	1	2	18	1	8	8	1	2	9	9	2	4	1	3	1	7	6	8	9	9	9	8	8	8	8	8	1	5	3	7	2	7	1	3	9	9	5	6	6	7	2	6	1	3	8	8	4	7	6
1006	1	2	19	1	1	5	2	4	5	5	3	6	3	4	3	4	6	8	5	7	3	6	5	7	1	5	1	5	1	5	1	4	1	3	4	7	4	6	3	6	1	3	1	3	7	8	2	5	3
1008	1	2	20	1	5	9	4	7	9	9	5	6	8	8	4	5	6	8	4	7	6	7	6	8	6	8	5	6	3	6	7	8	1	2	4	8	4	8	4	7	4	6	4	7	9	9	5	8	6
1010	1	2	19	1	1	8	1	2	6	5	1	5	2	5	3	4	2	7	6	5	6	6	1	5	2	6	1	5	2	7	5	5	1	3	5	4	2	5	4	6	1	7	1	2	4	7	1	3	2
1014	1	2	19	1	5	8	1	2	3	2	3	6	3	6	7	4	9	9	7	4	6	6	9	9	2	4	3	7	2	3	8	7	4	3	5	6	5	7	6	8	4	4	4	2	8	6	2	5	7
1012	1	2	18	1	8	5	4	6	9	7	1	2	7	4	7	8	8	7	9	6	5	7	9	6	4	9	7	7	5	6	8	6	3	5	9	7	7	9	7	6	5	7	2	4	7	9	5	8	1
1017	1	2	19	1	1	6	8	3	7	3	7	8	8	3	9	3	5	9	7	8	2	7	2	9	2	7	3	3	3	8	4	7	4	5	5	7	6	9	2	8	3	7	9	2	8	6	3	4	3
1016	1	2	20	1	2	7	1	7	5	6	3	8	3	7	2	8	3	8	5	9	2	5	4	8	4	7	3	6	3	7	2	7	1	5	2	7	3	7	5	8	1	4	1	3	5	8	4	8	5
1021	1	2	19	1	2	4	1	2	3	7	1	4	2	6	2	6	6	9	5	9	5	9	5	9	1	4	1	4	3	6	2	6	1	1	4	8	1	3	2	5	4	8	2	5	3	7	3	6	2
1022	1	1	18	1	2	3	2	3	8	6	3	5	4	7	3	8	7	8	6	9	6	5	6	8	3	6	2	3	2	3	3	7	2	5	5	7	2	5	2	7	3	6	3	7	4	8	1	5	2
1023	1	2	18	1	6	7	2	4	6	5	2	4	5	3	7	8	8	8	6	8	6	7	7	7	3	4	2	5	2	3	4	7	3	4	7	8	3	4	3	7	3	7	6	6	8	9	3	6	4
1027	1	1	19	1	1	3	4	5	2	3	4	6	1	2	4	5	6	6	1	2	1	2	6	6	3	4	2	4	2	3	5	5	1	1	5	4	5	7	2	3	4	5	1	2	8	6	1	2	2
1028	1	2	18	1	4	7	3	4	3	4	3	6	4	7	6	8	5	6	6	8	5	6	5	8	4	6	2	4	3	6	3	6	2	4	5	7	2	7	5	7	2	5	5	7	6	8	4	7	4
1026	1	2	18	1	9	9	3	8	6	6	9	9	7	8	8	7	2	8	9	9	9	9	9	9	8	7	3	8	2	7	4	9	1	4	9	9	7	9	2	7	1	7	2	7	7	9	2	6	7
1034	1	1	18	1	3	6	1	1	4	3	1	4	3	4	6	5	6	5	4	7	2	4	4	4	5	6	1	3	1	2	3	6	1	1	4	7	1	2	1	1	1	6	2	5	7	9	1	2	1
1035	1	2	21	1	6	9	2	6	3	6	5	8	3	6	3	8	6	7	7	8	7	7	7	8	4	6	4	6	4	7	4	8	2	4	5	8	5	7	6	7	3	6	3	7	6	7	2	6	2
1038	1	2	18	1	7	8	1	3	6	7	7	7	3	5	3	5	7	8	9	9	6	7	6	7	6	7	3	4	6	8	6	7	3	5	9	9	7	9	8	8	6	7	3	5	8	9	8	8	5
1039	1	2	19	1	3	5	1	4	7	4	2	4	2	6	3	2	7	7	7	7	6	6	6	7	2	5	1	4	1	5	2	6	1	2	3	4	4	7	6	6	2	6	5	3	9	7	2	3	4
1040	1	2	20	1	3	7	3	7	8	3	7	4	7	5	6	4	7	6	5	5	6	4	6	4	2	7	2	2	2	7	1	3	2	5	2	4	5	6	2	5	3	3	4	5	7	7	2	6	3
1044	1	2	19	1	5	8	3	4	8	6	6	6	6	4	7	7	6	8	7	7	7	7	8	8	5	8	3	4	5	6	6	8	2	3	5	8	4	8	6	8	6	7	6	6	6	8	5	7	4
1043	1	2	19	1	5	6	1	2	5	7	1	2	3	6	4	9	8	9	7	7	3	3	5	9	2	6	1	2	2	4	5	9	1	1	5	9	3	6	4	7	2	6	4	9	6	8	4	3	3
1051	1	2	18	1	4	7	7	6	6	4	9	7	8	8	8	8	9	9	7	8	8	8	8	9	4	7	2	4	7	8	7	8	3	6	5	5	7	9	5	8	6	8	7	7	9	9	6	8	8
1050	1	2	18	1	1	3	1	2	7	4	1	3	5	5	1	1	6	6	4	8	6	7	3	6	1	4	1	3	1	2	2	4	1	2	6	4	2	6	4	7	1	4	1	2	5	8	3	8	1
1052	1	2	20	1	1	5	1	3	5	5	2	5	1	2	1	5	1	3	2	6	6	1	1	4	2	5	1	3	1	3	1	3	1	2	1	5	1	3	1	4	1	3	1	1	2	5	1	5	2
1055	1	2	20	1	2	8	1	2	8	7	7	6	5	5	5	7	8	8	8	8	8	7	7	8	4	7	4	6	5	8	5	7	1	1	5	7	8	7	7	7	3	5	3	3	5	7	1	3	2
1054	1	1	19	1	4	1	4	2	8	8	3	8	3	4	1	2	3	8	4	7	1	3	2	7	7	4	1	1	1	1	6	7	1	1	4	5	6	8	4	5	3	6	1	4	9	9	2	5	2
1053	1	2	18	1	2	6	2	3	2	3	2	5	2	4	6	6	3	8	7	8	2	5	3	8	2	5	1	3	2	6	5	8	1	3	3	7	3	7	5	8	2	6	2	7	4	7	2	5	2
1060	1	2	18	1	1	4	1	7	7	7	3	2	2	5	6	2	5	8	3	6	3	8	7	7	1	4	1	5	2	8	2	6	1	3	8	9	3	3	2	5	3	4	2	3	5	4	1	4	4
1061	1	1	22	1	6	6	2	4	7	7	3	5	3	2	1	5	5	7	7	8	6	4	4	6	3	6	1	4	1	4	3	6	1	4	5	8	5	6	3	7	4	7	1	1	6	7	4	7	4
1062	1	2	18	1	3	8	1	1	2	1	2	7	4	8	6	9	5	9	8	9	5	9	6	9	4	7	2	4	4	7	3	6	1	3	3	7	4	8	3	7	1	8	6	9	8	9	3	4	1
1002	1	2	17	2	7	9	7	9	3	5	1	3	3	5	4	7	6	6	5	5	2	7	6	6	2	6	2	2	4	6	2	4	7	3	5	1	6	6	3	5	1	3	5	5	7	3	2	2	5
1004	1	1	18	2	1	7	2	7	1	4	1	2	1	4	3	5	3	6	2	7	3	7	2	6	1	6	1	2	4	8	1	3	2	5	1	1	3	7	2	6	1	3	3	7	1	3	2	5	3
1005	1	2	19	2	2	7	3	6	4	5	2	5	3	7	3	7	5	7	4	8	4	7	3	8	1	6	3	7	3	7	2	5	2	7	2	6	3	6	1	4	1	6	6	7	3	7	3	5	3
1007	1	1	17	2	3	7	5	7	6	6	3	7	5	5	5	7	5	7	5	7	5	5	4	7	4	7	1	3	4	7	3	5	3	7	6	4	5	7	2	3	1	3	7	7	7	9	1	7	4
1009	1	2	19	2	4	8	6	6	7	8	6	6	6	9	5	7	6	9	3	7	7	9	5	9	2	7	3	4	7	7	1	2	4	8	9	7	4	8	5	2	6	4	4	7	8	7	6	8	8
1011	1	2	19	2	3	9	5	9	6	8	2	6	7	9	6	8	9	9	4	8	5	9	8	6	2	6	1	2	9	9	6	8	9	9	5	9	5	8	4	8	1	1	9	8	8	9	2	5	6
1015	1	2	18	2	5	9	2	7	4	6	1	2	5	7	6	7	6	9	6	6	5	8	4	8	3	7	2	8	5	8	2	8	3	9	1	3	5	6	1	1	1	1	6	8	6	7	7	6	7
1013	1	2	19	2	4	8	5	7	6	3	2	8	4	6	2	8	7	5	6	7	4	7	2	4	2	6	1	3	3	7	4	2	2	1	1	1	2	7	5	7	1	2	7	8	2	7	5	4	6
1018	1	2	20	2	3	7	6	8	7	6	1	7	8	8	5	9	8	9	8	9	8	9	8	9	1	7	1	6	2	8	1	2	2	7	2	7	6	8	3	8	1	5	8	8	5	8	6	7	5
1018	1	2	23	2	1	1	8	9	5	6	6	6	1	1	9	9	9	9	9	9	9	9	9	9	1	1	1	1	1	6	1	1	1	1	5	5	6	8	6	9	9	9	1	1	1	1	6	5	1
1020	1	2	21	2	3	8	5	7	5	7	5	6	6	8	6	8	7	7	8	7	6	8	7	9	3	6	2	6	4	6	3	5	5	7	4	6	5	7	6	7	2	5	6	7	6	6	6	4	5
1024	1	1	22	2	1	3	9	9	9	9	6	8	9	9	7	7	8	8	5	7	7	7	8	8	2	4	1	1	6	9	1	1	4	5	4	6	7	8	7	8	1	1	9	9	9	9	9	9	9
1025	1	1	20	2	3	7	3	5	3	6	1	4	1	5	4	7	6	6	3	7	1	6	3	5	1	5	1	4	4	7	1	1	1	5	1	2	1	5	1	2	1	2	1	4	1	5	1	4	3
1029	1	2	18	2	1	5	4	4	3	5	1	2	2	3	3	4	5	5	5	6	3	3	3	6	1	2	1	1	1	2	1	1	1	5	1	3	1	3	1	2	1	2	1	1	2	4	3	4	2
1030	1	2	22	2	9	9	8	7	8	5	2	7	3	8	9	9	9	9	9	9	9	9	9	9	1	5	1	8	8	9	1	9	4	7	7	9	6	7	8	6	1	6	9	9	9	8	6	1	8
1031	1	2	18	2	6	6	2	5	6	7	4	6	5	6	7	7	8	6	9	8	6	7	8	8	3	5	2	4	6	5	2	4	4	6	2	3	6	5	1	2	2	5	7	6	6	5	5	5	7
1032	1	2	18	2	3	7	5	6	8	7	4	7	7	9	6	8	7	7	6	9	4	8	8	8	4	7	3	5	5	6	2	5	5	8	2	3	3	7	2	4	1	1	5	7	7	3	5	8	6
1033	1	2	19	2	8	9	8	5	3	5	2	5	5	7	4	7	8	8	7	8	4	7	6	8	4	7	5	6	6	8	4	6	6	8	5	6	7	8	3	6	3	6	7	9	7	8	6	6	4
1036	1	2	18	2	4	8	8	7	7	7	7	7	1	6	4	7	8	6	4	8	7	9	6	8	1	5	4	6	1	6	1	6	5	7	2	6	6	7	2	6	3	8	9	8	1	7	2	5	5
1037	1	2	18	2	5	9	6	8	4	7	1	6	4	7	5	8	4	7	6	9	4	5	5	9	4	7	2	2	4	8	1	1	3	9	5	9	5	9	1	3	3	5	9	8	2	3	4	8	1
1041	1	1	21	2	6	6	9	9	5	5	4	4	1	1	9	9	8	8	9	9	9	9	9	9	4	5	7	7	8	8	6	6	6	6	7	7	4	4	6	6	6	6	8	8	9	9	5	5	9
1042	1	2	18	2	3	7	5	8	8	6	2	8	3	7	8	8	8	6	6	9	4	8	6	8	2	6	2	6	4	9	1	6	3	7	2	7	5	6	1	8	1	5	7	9	7	5	6	4	7
1045	1	2	24	2	1	3	3	8	6	4	6	5	4	6	7	8	8	8	7	8	7	8	6	8	3	7	5	7	4	8	2	3	5	7	5	7	7	8	2	6	1	5	6	7	3	6	6	7	6
1046	1	1	19	2	1	6	4	7	4	6	1	3	4	7	6	8	5	7	5	7	2	7	5	9	1	2	1	3	3	4	1	3	1	4	1	2	4	6	1	3	1	2	2	3	2	4	3	4	3
1049	1	2	19	2	3	7	5	7	7	7	4	6	7	7	8	8	7	8	8	8	6	7	9	8	1	2	1	2	8	8	4	5	2	4	3	4	8	6	5	6	2	6	6	7	8	9	7	6	8
1047	1	2	18	2	4	8	3	7	3	5	3	5	4	7	5	9	4	8	4	9	4	9	6	9	2	6	3	8	2	6	2	4	5	9	2	5	3	6	3	5	2	4	5	8	5	9	5	6	4
1048	1	2	18	2	3	6	5	8	6	2	5	3	6	4	8	8	9	8	9	9	4	7	8	9	1	4	3	3	6	5	1	2	3	5	2	4	4	6	1	5	1	3	5	6	7	3	6	5	6
1058	1	2	25	2	2	5	2	6	4	4	1	4	1	3	3	6	1	3	2	5	3	5	4	7	1	2	1	3	2	3	1	2	2	4	1	3	4	8	1	2	1	1	5	8	3	7	1	2	3
1059	1	2	20	2	1	6	1	8	1	6	2	9	1	6	4	8	3	9	4	9	2	8	4	9	2	7	1	6	2	9	1	5	1	8	1	6	5	8	1	3	1	5	3	9	6	9	1	6	2
1063	1	2	19	2	5	6	4	3	6	2	3	4	5	8	4	7	8	3	7	9	6	6	7	8	2	3	3	5	5	8	2	4	5	7	4	2	3	8	6	5	2	2	7	5	8	9	3	2	4
1065	1	2	18	2	2	8	2	5	4	7	1	3	2	8	5	9	7	9	3	7	4	6	4	8	1	3	1	4	2	6	2	5	1	6	1	3	4	6	1	5	1	1	6	7	1	5	2	5	2
1064	1	2	19	2	2	8	4	7	8	5	5	7	8	7	6	9	8	7	6	9	4	7	7	8	2	7	2	2	3	9	1	2	3	7	1	5	2	7	3	7	2	7	5	8	4	8	5	7	8
1065	1	2	18	1	2	7		3	8	7	3	5		4	2	4	8	9	8	9	7	9	7	9	6	4	1	5	8	7	3	5		3	5	5	4	7	8	8	4	5	4	5	6	8	5	6	6
1066	1	1	19	1	2	6	1	1	4	2	4	3	2	3	2	2	8	6	3	4	3	5	5	4	3	6	1	3	1	2	3	6	1	1	2	4	6	5	6	4	2	5	1	3	9	8	2	6	4
1067	1	2	18	1	4	8	2	4	2	4	8	7	3	7	2	4	7	8	7	8	8	7	6	8	2	6	2	5	6	8	5	7	2	6	5	7	5	8	5	7	4	7	2	3	7	8	4	8	3
1068	1	2	17	1	4	7	3	6	9	8	7	7	3	7	4	8	8	9	6	8	9	7	7	9	7	7	5	7	2	6	5	7	1	7	8	6	5	8	5	8	4	6	3	7	7	7	5	7	6
1069	1	2	18	1	1	8	1	1	1	2	1	1	1	1	1	2	6	7	4	7	4	5	3	5	1	1	1	2	1	1	1	1	1	1	1	3	1	3	1	1	2	3	1	2	1	3	6	7	1
1070	1	1	19	1	2	6	1	3	3	4	1	5	2	4	2	3	5	9	5	8	2	7	3	6	1	4	2	3	1	5	2	5		2	5	4	3	7	2	6	1	5	1	3	3	6	1	4	2
1071	1	2	18	1	5	7	4	4	9	8	5	5	6	5	7	5	8	9	7	8	8	6	7	8	5	4	6	6	5	5	7	5	1	4	7	7	5	6	5	5	4	7	6	6	8	8	3	7	5
1072	1	2	18	1	3	5	2	4	4	6	4	7	4	6	4	5	7	8	7	9	7	8	7	8	3	4	1	4	2	6	5	7	2	5	6	7	4	7	3	7	2	6	3	4	6	8	3	7	1
1073	1	2	22	1	9	9	9	9	9	9	9	9	9	9	9	9	9	9	9	9	8	8	9	9	9	9	7	8	9	9	9	9	7	9	9	9	9	9	9	9	9	9	9	9	9	9	9	9	6
1074	1	1	19	1	5	3	1	1	4	2	1	3	7	5	7	9	9	9	6	8	9	6	5	9	8	8	2	2	9	9	8	8	3	6	9	9	3	6	8	7	8	7	3	8	8	9	6	8	4
1075	1	2	18	1	2	5	1	4	7	8	2	5	1	4	7	8	7	9	9	9	7	9	6	7	2	6	1	4	3	6	5	6	1	1	4	7	2	6	4	7	2	4	5	7	6	6	2	6	3
1076	1	1	18	1	6	8	1	6	2	5	1	1	5	7		3	2	6	2	4	1	1	1	1	1	1	1	3	3	3	5	9	2	4	3	6	5	8	4	5	1	1	5	8	7	7	4	9	3
1077	1	1	19	2	1	7	3	8	1	1	2	1	1	1	2	7	3	5	2	6	1	5	2	8	1	3	1	1	1	2	1	3	1	5	1	1	3	7	2	7	1	5	4	6	1	4	1	6	1
1078	1	2	18	2	5	7	7	6	6	6	1	3	6	7	5	7	5	6	5	7	5	6	5	7	4	7	3	2	4	5	1	3	4	5	1	4	3	5	4	4	1	4	8	6	6	8	7	7	6
1079	1	2	18	2	2	6	1	7	2	4	2	8	1	2	3	7	3	5	3	8	1	4	2	5	1	3	2	5	1	7	1	3	1	6	1	3	2	6	1	4	1	3	3	5	1	3	2	5	3
1080	1	2	18	2	5	6	2	2	1	2	2	6	4	4	3	5	4	6	3	2	3	5	5	6	1	3	2	4	6	3	3	2	1	5	3		2	6	2	4	3	2	2	5	2	6	2	3	3
1081	1	1	21	2	1	4	3	6	4	7	6	6	6	7	1	4	6	7	2	5	4	7	1	4	5	7	1	2	6	8	3	4	2	6	1	3	1	4	1	6	2	7	3	9	4	9	3	6	6
1082	1	2	18	2	6	9	9	9	6	7	9	9	7	7	9	9	9	9	9	9	6	9	9	9	8	7	5	8	4	6	1	1	9	9	7	7	7	9	1	2	1	2	9	9	9	9	5	5	4
1083	1	1	19	2	7	7	3	7	7	5	8	7	7	5	7	9	7	8	9	9	6	4	6	9	6	2	5	6	4	7	2	2	5	8		4	7	7	3	3	7		3	8	7	7	3	6	5
1084	1	2	18	2	2	8	2	6	7	4	4	7	2	9	5	7	4	7	7	9	7	4	5	8	3	6	1	7	9	7	1	4	7	9		5	9	7		3		4	7	8	9	9	5	6	3
1085	1	2	19	2	2	5	6	8	8	9	3	3	8	7	3	5	3	6	6	7	4	6	3	3	2	5	2	2	5	5	2	4	2	4	2	4	8	8	5	8	2	2	7	7	8	8	9	8	8
1086	1	2	18	2	3	9	4	7	5	9	2	3	5	9	5	7	4	7	3	4	5	9	4	7	2	6	1	1	4	8	1	3	3	9	2	6	4	7	3	6	1	4	8	9	2	5	6	8	5
1087	1	2	19	2	7	9	7	9	7	8	4	7	6	9	9	9	8	9	8	9	9	9	9	9	1	2	9	9	8	7	1	2	5	7	9	9	8	7	2	4	2	6	9	9	5	7	5	7	6
1088	1	2	18	2	9	9	6	7	4	7	5	7	2	3	8	9	9	9	9	9	7	9	9	9	4	8	2	4	3	9	2	3	8	9	1	2	5	6	7	5	1	4	8	9	7	8	4	7	6
2002	0	2	18	1	2	6	6	6	6	6	2	8	3	4	7	3	5	8	4	7	7	6	2	7	3	7	3	4	2	6	4	6	1	6	6	8	5	4	6	7	3	4	3	6	4	7	2	5	2
2005	0	1	20	1	7	7	6	6	8	9	5	8	6	7	8	8	7	7	7	8	8	6	7	7	5	7	5	5	7	7	8	8	3	8	8	8	8	7	5	8	2	2	5	7	5	9	3	7	3
2004	0	1	20	1	3	6	2	5	7	8	6	8	6	6	3	6	3	7	4	6	4	4	4	7	5	4	2	5	3	4	4	6	2	3	3	7	3	6	6	7	3	6	3	6	9	9	4	6	5
2001	0	1	20	1	4	5	3	4	7	8	5	9	3	7	6	9	6	8	7	9	7	8	5	7	4	6	2	3	3	9	8	8	2	4	7	9	6	8	8	9	7	7	6	6	4	5	2	6	7
2003	0	2	19	1	1	4	2	6	8	9	3	4	5	6	2	9	4	8	3	9	7	8	3	7	2	7	1	6	3	6	2	7	1	1	4	7	3	8	5	9	2	5	2	7	7	9	5	8	6
2010	0	2	19	1	4	5	2	2	6	6	5	6	5	6	5	6	6	6	8	8	5	6	6	7	2	4	2	2	4	5	4	4	2	3	4	4	6	7	6	7	4	5	2	3	2	3	4	5	2
2011	0	2	18	1	4	7	3	7	8	7	2	7	4	7	9	9	7	8	5	8	8	8	3	7	1	5	2	6	6	8	7	8	1	8	7	6	7	8	7	8	7	8	5	7	9	9	1	5	4
2018	0	1	19	1	7	3	3	4	7	8	3	8	7	7	3	4	7	6	2	8	8	3	1	4	4	7	1	2	7	8	2	9	1	3	7	4	8	5	8	8	6	8	3	1	9	6	2	8	2
2017	0	2	19	1	2	6	1	3	7	8	4	7	2	5	3	5	2	7	4	7	2	5	2	5	3	6	1	5	3	8	4	7	1	2	3	7	1	5	5	9	3	6	1	4	7	9	4	8	4
2021	0	1	18	1	3	7	2	3	4	7	4	7	3	6	3	5	3	6	5	7	5	6	2	5	3	4	2	4	2	4	3	4	1	3	4	7	3	5	6	8	3	4	2	4	4	8	2	6	3
2019	0	2	18	1	4	7	3	3	7	8	4	7	5	8	7	8	6	6	7	8	7	7	7	8	5	7	4	5	4	6	4	5	3	6	8	9	7	8	7	8	3	5	4	7	8	9	8	9	5
2020	0	2	19	1	3	8	2	7	9	9	3	7	3	9	7	9	5	8	3	8	3	6	3	6	1	6	1	4	2	7	3	7	1	3	4	8	2	5	4	9	4	8	2	7	8	8	3	8	6
2022	0	1	19	1	5	9	1	2	2	3	1	6	4	5	2	5	5	8	2	4	7	6	3	4	3	8	1	5	2	9	4	8	1	4	4	7	1	3	5	7	2	6	1	5	5	8	4	7	1
2030	0	2	19	1	3	3	4	4	9	9	5	7	2	7	2	9	5	9	6	3	4	8	3	6	4	7	2	2	2	7	3	3	5	4	4	4	4	5	7	9	7	8	2	9	8	9	3	5	3
2031	0	1	19	1	3	7	3	7	9	9	3	8	7	9	5	7	6	5	2	6	3	6	2	5	3	5	1	3	5	9	4	8	2	9	4	8	1	5	6	9	2	5	1	5	3	4	4	8	2
2028	0	2	19	1	2	5	3	5	8	7	3	6	4	7	7	6	4	7	5	7	2	2	2	3	1	6	2	3	3	6	4	5	1	4	4	6	2	5	6	8	2	5	1	3	7	8	2	5	5
2027	0	2	20	1	3	9	1	5	5	8	4	7	2	4	3	7	3	7	6	7	5	7	2	4	5	7	2	6	5	7	4	6	1	5	4	6	2	5	3	7	1	4	1	6	2	8	2	6	3
2029	0	2	18	1	4	6	3	4	6	3	4	8	7	7	8	5	7	4	7	8	8	4	2	2	4	4	6	9	3	6	3	7	1	3	7	4	3	5	7	9	2	7	6	5	9	9	3	8	8
2034	0	2	20	1	3	9	1	4	8	8	1	7	2	6	4	9	5	8	5	9	6	9	5	7	2	3	2	4	4	9	3	6	2	8	3	8	4	9	7	9	2	3	5	8	9	9	2	8	3
2032	0	1	18	1	2	7	2	7	4	6	2	8	2	8	2	7	2	5	1	5	5	3	2	4	2	6	2	6	2	9	3	6	2	8	3	5	1	5	3	9	2	7	2	9	1	4	2	7	2
2033	0	2	18	1	4	6	4	6	8	9	7	7	8	8	8	9	7	6	8	8	9	8	5	5	5	8	5	7	6	8	9	9	3	5	6	9	7	9	9	9	6	8	6	7	9	9	5	7	8
2045	0	2	20	1	5	9	5	7	6	9	6	9	3	8	6	9	5	9	5	9	4	7	5	7	6	9	1	5	6	9	4	6	2	6	4	9	4	7	6	9	6	9	1	5	7	9	2	9	5
2047	0	2	19	1	1	6	1	6	5	8	1	3	3	6	4	6	4	6	1	4	4	3	1	2	1	3	1	3	4	7	2	5	1	4	6	5	2	4	4	7	4	6	2	5	4	8	2	6	3
2044	0	1	19	1	3	3	4	8	5	6	3	5	4	6	5	5	7	7	8	8	5	3	4	4	2	2	4	4	3	7	8	8	2	6	3	4	8	8	7	8	3	6	8	8	7	7	8	8	7
2046	0	2	18	1	1	7	4	8	7	5	1	7	2	3	4	7	5	8	3	6	5	6	2	8	3	6	1	6	3	7	1	8	1	1	8	8	6	5	6	8	5	5	4	6	6	5	1	3	6
2043	0	2	19	1	4	7	4	6	8	8	8	8	6	8	9	9	8	8	6	8	8	8	5	5	5	7	3	5	8	9	8	9	3	7	7	9	3	6	9	9	5	8	8	8	9	9	5	5	8
2055	0	2	19	1	1	4	5	5	5	6	1	8	4	7	4	8	7	6	4	6	3	7	1	3	2	3	2	4	4	7	3	7	1	4	5	6	6	6	2	8	4	4	4	4	6	8	1	4	4
2054	0	2	19	1	1	5	2	5	9	9	7	8	8	9	7	7	3	5	3	7	2	6	2	5	3	8	2	7	5	7	5	7	2	5	6	6	2	7	7	9	4	7	2	3	7	9	2	7	5
2053	0	2	18	1	2	8	1	4	8	8	2	8	2	8	2	5	2	7	2	6	2	5	2	5	2	8	2	4	2	7	2	5	1	2	2	5	1	3	2	8	2	7	1	3	4	9	1	5	1
2062	0	2	20	1	4	8	1	4	4	3	6	4	1	4	6	7	4	7	4	4	7	5	1	4	3	6	1	6	5	8	3	8	5	9	7	7	5	9	7	8	1	3	6	7	8	9	5	5	1
2061	0	2	19	1	2	4	1	3	5	8	7	7	3	7	4	9	3	7	7	7	4	6	2	5	3	8	2	7	2	6	3	8	1	6	5	8	3	8	7	9	5	8	1	6	7	9	2	5	5
2008	0	2	18	2	8	8	6	9	4	4	5	8	6	8	7	7	4	4	2	2	8	8	5	5	3	7	6	8	8	9	1	2	7	8	1	5	9	9	2	6	1	5	8	8	5	8	4	5	6
2006	0	2	18	2	3	7	7	8	8	3	1	5	6	6	5	6	3	3	1	2	5	3	2	4	1	6	1	6	3	8	2	5	2	3	2	6	5	8	5	8	1	5	5	8	2	3	5	4	4
2009	0	2	20	2	7	9	3	6	7	7	3	5	5	8	7	9	6	8	5	7	8	8	5	8	2	7	4	8	8	9	5	9	7	8	2	5	7	9	5	7	1	5	7	7	8	9	9	9	8
2007	0	1	18	2	7	8	9	9	9	1	1	5	8	9	2	8	1	4	1	9	6	8	2	9	1	7	2	9	1	9	1	7	5	8	1	8	5	9	1	9	1	6	8	8	9	9	1	5	8
2012	0	1	19	2	5	6	4	7	4	7	1	1	4	7	7	7	7	8	5	7	6	7	3	6	1	3	4	5	3	5	3	4	6	8	1	1	7	8	4	7	1	1	7	8	6	6	4	5	4
2013	0	1	20	2	6	7	5	5	4	6	6	6	6	7	5	6	3	4	4	5	3	4	6	7	6	7	6	7	5	6	3	4	7	7	3	3	4	4	5	5	4	6	4	4	5	6	3	6	3
2014	0	2	18	2	3	7	1	6	1	2	1	2	5	5	2	2	1	3	1		1	3	1	1	1	4	2	4	1	4	1	1	2	5	1	3	3	7	1	4	1	1	2	6	5	6	4	5	5
2016	0	1	20	2	7	9	3	7	5	7	8	5	2	9	5	6	9	3	7	9	5	8	3	6	2	8	1	2	8	9	6	7	7	8	2	7	2	7	5	8	5	6	7	3	5	6	2	4	8
2015	0	1	18	2	5	7	3	7	5	7	2	5	3	6	4	6	5	8	3	6	3	5	3	7	4	8	1	5	5	9	2	6	2	4	1	3	2	6	1	6	1	3	4	8	4	8	5	8	5
2024	0	2	20	2	4	9	5	8	1	2	1	4	5	7	1	4	5	5	5	8	2	5	1	5	5	9	1	5	3	9	4	7	5	9	3	5	7	9	4	9	1	1	2	3	5	9	1	1	5
2023	0	2	18	2	4	9	6	9	6	6	3	9	6	7	3	6	5	7	2	6	4	8	5	8	1	6	2	8	2	7	1	6	3	8	7	8	5	9	6	9	5	8	9	9	8	9	8	8	7
2025	0	1	18	2	4	6	4	6	3	4	4	6	2	3	2	3	2	3	1	2	2	2	3	2	5	3	2	5	5	7	3	5	5	6	3	4	4	8	6	8	2	2	3	7	6	6	6	7	4
2026	0	2	20	2	4	6	1	5	5	5	1	6	4	8	2	4	2	4	1	3	2	5	1	2	1	5	3	6	4	7	3	5	4	7	2	5	2	5	1	4	1	4	4	5	2	6	2	5	4
2037	0	2	20	2	7	9	7	7	5	5	3	7	7	8	7	6	6	7	5	6	5	8	6	8	6	9	6	7	8	9	4	5	8	8	6	6	6	7	5	6	4	6	7	7	7	8	6	7	8
2041	0	1	20	2	1	5	1	5	5	5	1	8	3	8	1	2	4	9	1	1	1	1	2	2	1	8	1	3	1	9	1	3	1	5	1	4	1	5	1	2	1	2	3	7	2	8	5	7	2
2038	0	2	20	2	5	8	4	8	5	7	3	5	5	8	3	5	8	6	3	4	2	4	3	8	1	3	2	2	6	8	4	8	2	7	2	5	6	8	2	2	1	1	6	8	5	5	7	8	8
2035	0	1	20	2	2	6	2	8	1	3	2	4	3	8	5	7	7	7	3	5	2	6	1	4	2	7	1	7	6	9	8	9	8	8	2	8	5	9	1	4	2	7	4	5	3	7	1	4	2
2039	0	2	18	2	6	8	4	8	8	8	3	7	4	6	7	7	6	7	7	8	7	8	6	7	3	8	4	8	8	8	2	8	6	6	3	6	8	8	2	5	1	4	6	7	9	9	8	8	3
2036	0	2	20	2	9	9	1	9	5	9	1	5	9	9	5	7	9	9	2	7	5	5	5	9	1	9	4	4	2	9	1	8	8	9	1	3	5	8	1	9	1	1	3	5	9	9	9	9	9
2042	0	2	20	2	4	6	3	8	7	7	2	6	6	6	5	7	5	5	2	4	3	6	2	3	1	3	2	6	7	8	2	6	4	7	3	6	5	6	6	7	1	2	2	6	6	6	7	6	8
2040	0	2	19	2	6	9	1	7	7	7		5	4	9	6	8	2	5		2	2	7	1	7		9		8	3	9	3	7	6	9	5	6	5	9		7		4	6	8	7	9	4	6	2
2052	0	2	19	2	7	9	7	6	7	3	3	5	5	9	5	7	6	8	9	8	6	9	6	8	6	7	4	4	9	9	6	7	9	9	6	5	5	7	6	7	3	8	8	9	9	8	6	7	4
2048	0	2	19	2	7	8	3	5	7	6	1	4	7	7	4	6	8	5	2	6	5	6	7	6	3	6	6	6	6	8	6	6	7	8	5	5	7	5	2	6	7	5	8	6	6	8	6	6	5
2049	0	2	19	2	8	9	8	9	7	6	1	1	5	6	6	8	8	4	6	7	5	9	2	6	2	8	2	7	3	8	1	4	7	8	1	4	2	7	1	9	1	1	6	5	8	9	1	2	1
2051	0	2	20	2	7	7	7	9	2	5	3	6	6	9	7	8	7	8	5	5	6	8	6	8	5	9	2	6	6	9	2	8	3	7	3	6	6	9	3	7	2	3	6	9	7	9	5	5	8
2050	0	1	19	2	9	9	7	8	6	8	5	7	8	8	5	7	6	7	7	7	7	8	6	8	5	7	5	7	7	9	6	8	8	8	3	6	8	9	6	9	2	4	9	9	7	8	5	7	7
2057	0	1	19	2	5	7	6	7	7	8	2	4	7	6	5	4	5	5	6	6	3	7	6	5	7	7	5	6	7	9	3	3	7	8	4	5	3	6	2	5	2	5	6	6	4	6	5	6	6
2056	0	1	18	2	5	8	4	8	7	8	4	7	5	8	3	6	3	6	3	5	2	4	4	7	4	5	2	4	4	8	1	3	2	4	2	3	7	9	3	7	1	2	5	7	4	7	6	8	2
2060	0	2	20	2	3	9	2	4	1	8	1	5	4	8	4	8	6	9	2	4	5	9	5	8	2	9	2	7	5	9	2	4	2	7	1	2	4	8	5	8	1	3	4	7	6	8	3	7	3
2059	0	2	19	2	4	7	5	9	2	6	1	9	3	9	1	5	2	7	2	6	3	6	1	6	1	6	1	1	5	9	1	9	4	6	1	3	2	8	1	7	1	2	5	9	5	6	2	5	5
2058	0	1	19	2	6	6	7	8	6	7	3	7	5	6	7	7	5	5	8	8	7	6	7	6	6	8	3	7	8	7	6	6	5	7	5	6	9	9	6	6	2	5	6	6	4	7	6	6	6
2063	0	1	21	1	8	9	2	2	3	2	9	9	5	7	8	5	9	9	7	5	8	6	8	8	6	5	2	5	5	6	5	6	6	7	1	4	6	7	2	4	2	2	1	1	9	9	1	4	2
2064	0	2	20	1	4	7	5	8	6	7	6	7	6	8	4	7	5	7	4	8	6	7	6	7	7	9	2	6	4	8	5	8	5	7	2	6	8	8	7	8	6	8	3	8	8	9	6	7	5
2065	0	1	21	1	2	6	4	6	2	5	3	7	2	7	5	5	4	7	7	5	7	6	2	5	2	6	2	6	3	6	3	9	2	4	2	5	2	6	2	8	3	3	4	4	4	7	2	8	4
2066	0	1	22	1	4	8	3	7	8	8	8	6	4	6	5	8	5	7	9	9	7	5	5	7	4	6	2	4	3	6	4	8	4	9	2	6	7	6	6	9	4	7	2	2	7	8	4	8	5
2067	0	1	20	1	4	6	2	3	5	6	4	7	3	5	5	7	3	6	4	6	4	5	5	7	1	3	3	6	4	7	5	7	6	8	3	5	6	7	6	8	1	4	4	5	6	8	5	7	1
2068	0	2	20	1	1	9	1	8	6	8	1	8	1	7	3	9	3	6	2	6	2	6	1	5	1	4	1	5	1	9	5	7	3	5	1	5	1	8	6	9	3	9	1	5	1	7	4	7	1
2069	0	2	20	1	5	7	5	6	5	5	5	7	8	8	6	6	6	6	5	6	6	6	5	5	5	6	5	6	5	8	5	6	5	5	5	7	5	8	5	8	5	5	2	4	5	7	4	6	5
2070	0	1	20	1	1	2	1	2	7	7	8	9	1	1	1	2	1	6	4	7	1	1	1	5	1	1	1	2	4	8	3	8	3	7	3	9	2	3	5	5	1	6	1	1	4	7	1	1	3
2071	0	2	21	1	3	7	2	5	3	3	6	8	2	5	2	3	4	4	5	7	7	6	2	3	1	4	2	4	5	7	4	7	1	3	1	5	6	9	7	9	2	4	3	2	9	9	1	2	1
2072	0	2	21	1	6	7	7	8	8	8	7	8	8	8	7	7	8	8	7	7	7	6	1	1	7	7	7	8	7	8	6	7	7	7	3	5	7	8	8	9	7	7	2	3	8	9	9	9	7
2073	0	2	20	1	3	6	2	5	4	2	5	6	6	7	6	4	6	6	5	5	6	5	4	4	4	5	1	4	3	6	3	4	6	6	2	6	7	7	6	7	3	3	5	5	7	8	3	4	5
2074	0	2	22	1	1	5	2	9	6	8	2	9	1	8	1	7	7	8	3	7	9	8	2	6	1	8	1	7	4	9	2	7	5	8	1	2	6	7	3	9	3	7	5	8	1	7	1	8	3
2075	0	2	20	1	3	7		3		9	7	7	2	7		6	6	8	5	7	7	7		5		5		6	6	7		6	7	7		6		6	3	8	5	6	2	7	1	5	1	7	2
2076	0	2	22	2	2	6	2	5	2	4	1	2	3	8	4	8	3	6	2	4	2	5	3	8	1	1	1	2	2	5	1	2	3	5	2	7	2	8	1	4	1	2	5	7	4	6	3	2	4
2077	0	2	19	2	4	8	5	8	7	8	5	7	7	9	4	7	7	7	6	7	4	7	6	8	1	4	2	8	9	9	6	9	4	8	4	7	5	7	1	6	1	4	6	6	7	9	7	7	7
2078	0	1	21	2	5	8	5	7	2	5	2	4	2	4	5	7	4	6	5	6	6	8	4	7	2	8	5	7	6	9	5	8	4	7	3	5	5	8	7	9	1	3	3	5	6	8	3	5	3
2079	0	1	22	2	4	9	7	8	6	9	2	6	3	6	7	8	7	5	4	6	3	5	6	9	2	8	3	7	4	8	4	7	3	7	2	6	3	8	4	5	1	2	7	7	3	6	3	4	4
2080	0	2	20	2	3	7	3	7	3	5	2	6	2	7	3	7	3	7	2	7	3	5	2	3	1	2	2	5	2	6	1	2	4	6	4	6	4	7	1	2	4	4	4	7	4	8	4	7	2
2081	0	1	19	2	6	9	1	3	4	6	2	4	3	7	5	3	8	9	1	1	5	6	4	9	3	3	4	5	6	8	2	4	5	8	1	2	7	9	1	7	1	7	5	4	6	9	4	7	3
2082	0	2	21	2	1	9	2	7	5	4	3	8	2	5	6	4	4	6	1	6	3	5	4	5	2	7	1	4	3	9	2	4	5	3	1	2	3	8	1	4	2	3	2	4	5	6	5	3	7
2083	0	1	22	2	3	4	6	8	7	9	2	4	2	8	5	8	5	8	7	9	7	8	8	9	6	6	6	8	4	8	3	4	5	8	5	6	6	9	2	4	3	5	7	8	8	9	5	7	2
2084	0	1	22	2	4	8	4	5	6	6	6	8	5	8	5	7	6	4	5	5	5	4	6	4	2	4	1	2	5	6	4	4	5	9	1	3	5	6	3	5	2	4	6	7	9	8	6	4	7
2085	0	1	21	2	3	8	4	8	2	8	2	8	2	8	4	8	4	8	2	8	4	8	3	8	3	7	2	8	2	8	3	8	3	8	2	8	4	8	4	7	4	7	2	8	4	8	4	8	4
2086	0	2	21	2	4	7	5	9		5	5	8	6	8		5		2		3	4	8		7		3	2	8	8	9	4	7	6	8		4	6	9		5		5	7	7	9	9		3
2087	0	2	22	2	8	9	6	7	8	8	2	2	2	2	4	4	3	2	3	4	7	7	8	9	2	5	2	2	8	9	2	5	3	7	5	7	9	9	1	5	1	2	3	3	7	9	5	4	5
[truncated: 115 more columns]
