# Supplementary material for: Cultural Differences in the Perception of Daily Stress Between European Canadian and Japanese Undergraduate Students
Source: Pers Soc Psychol Bull. 2022 Feb 25;49(4):571–84. doi: 10.1177/01461672211070360 (PMC9989219; doi:10.1177/01461672211070360)
Supplement: sj-csv-3-psp-10.1177_01461672211070360 – for Cultural Differences in the Perception of Daily Stress Between European Canadian and Japanese Undergraduate Students [file sj-csv-3-psp-10.1177_01461672211070360.csv]

Subject	Culture	Gender	Age	Order	S1_m	S1_s	S2_m	S2_s	S3_m	S3_s	S4_m	S4_s	S5_m	S5_s	S6_m	S6_s	S7_m	S7_s	S8_m	S8_s	S9_m	S9_s	S10_m	S10_s	S11_m	S11_s	S12_m	S12_s	S13_m	S13_s	S14_m	S14_s	S15_m	S15_s	S16_m	S16_s	S17_m	S17_s	S18_m	S18_s	S19_m	S19_s	S20_m	S20_s	S21_m	S21_s	S22_m	S22_s	S23_m
2001	0	1	22	1	8	6	7	5	9	8	4	7	6	2	8	7	9	8	9	9	8	6	9	6	3	2	4	4	6	2	7	7	4	2	7	8	7	7	9	8	8	3	8	9	6	7	2	2	8
2002	0	2	20	1	6	4	6	3	7	6	6	2	4	2	7	4	7	6	6	5	7	5	5	4	6	3	5	3	8	6	6	3	5	2	7	5	6	4	8	6	6	4	6	4	7	5	8	5	8
2003	0	1	19	1	7	7	5	6	7	6	9	9	7	6	7	8	7	8	6	6	7	4	6	7	3	3	4	3	8	8	5	8	6	4	5	7	3	6	7	6	4	3	3	3	7	9	5	3	5
2004	0	2	21	1	7	2	8	4	9	7	9	4	9	4	9	8	9	8	9	9	8	8	7	5	7	3	8	4	9	6	9	7	7	3	7	8	8	8	9	9	7	6	9	8	8	6	8	4	9
2005	0	2	21	1	8	2	6	4	8	3	4	2	3	1	7	2	7	6	8	4	6	6	2	1	4	1	6	1	8	2	8	5	6	1	7	6	6	1	9	5	4	2	8	5	9	7	7	3	6
2006	0	2	19	1	8	7	7	7	6	7	7	7	9	8	8	7	8	7	8	7	8	7	8	7	7	7	9	6	8	7	7	6	6	6	9	8	7	7	7	7	7	6	7	8	8	8	9	6	8
2007	0	2	21	1	8	1	9	2	9	5	9	1	8	1	9	5	7	2	9	7	8	8	3	1	9	3	9	4	9	1	9	1	7	1	9	6	9	3	9	3	9	3	9	5	9	3	9	1	8
2008	0	2	21	1	4	3	4	2	9	3	9	6	7	6	5	7	6	6	6	7	7	7	7	5	7	5	7	2	8	2	8	7	6	1	5	1	8	5	9	7	9	4	6	7	8	6	6	2	7
2010	0	2	18	1	9	5	8	4	8	8	6	3	7	7	5	6	8	7	8	6	6	8	8	7	6	7	9	8	9	7	8	6	7	1	7	8	5	7	8	6	8	6	7	6	9	8	8	6	5
2010	0	2	18	1	6	5	2	2	7	5	6	6	6	5	6	4	6	6	7	2	6	5	4	3	7	4	6	6	8	5	7	3	6	2	6	2	4	3	9	9	4	1	4	2	6	7	2	1	6
2011	0	1	21	1	9	8	9	9	8	7	9	1	9	9	9	6	9	6	9	6	9	9	9	7	9	1	9	1	9	9	2	1	9	4	9	9	9	9	9	9	9	8	9	9	9	9	1	3	8
2012	0	1	19	1	5	3	4	7	5	4	9	6	6	3	8	7	7	5	5	6	5	5	2	3	4	6	4	1	8	8	5	3	3	1	7	7	6	2	6	4	4	6	6	6	7	8	7	5	5
2013	0	2	18	1	6	8	5	6	9	7	7	6	6	7	7	7	8	6	8	8	6	7	8	8	9	9	7	5	9	7	7	4	7	4	6	7	8	8	9	7	7	6	5	5	9	9	6	5	7
2014	0	1	18	1	4	1	5	1	6	2	9	1	7	1	6	1	3	1	4	1	3	7	2	1	8	1	5	1	6	1	8	1	6	1	4	1	2	1	8	1	6	1	6	1	7	1	6	1	6
2015	0	1	19	1	7	4	9	7	7	4	7	5	9	8	8	4	9	7	7	7	8	6	5	4	8	6	8	5	8	7	9	7	9	3	7	5	7	7	9	6	8	4	8	6	8	4	5	5	8
2016	0	1	18	1	8	3	6	2	4	5	2	4	8	4	6	2	3	5	3	3	1	3	1	1	7	4	1	1	6	2	4	4	7	1	4	8	3	4	5	3	2	1	9	5	6	2	4	1	4
2017	0	2	19	1	9	5	7	6	8	6	9	6	9	6	9	8	9	7	9	9	8	7	8	4	8	5	9	7	9	5	9	5	7	2	9	8	9	8	9	7	9	3	9	6	9	8	7	2	9
2018	0	2	19	1	7	2	5	2	5	3	6	3	6	3	5	3	7	2	7	4	6	5	7	2	5	2	4	1	9	3	5	3	7	1	7	4	7	2	8	2	5	2	6	3	7	5	4	1	7
2019	0	2	18	1	8	8	6	6	9	8	7	5	6	6	5	5	2	2	3	1	4	5	3	1	1	2	3	1	8	5	5	5	1	1	3	1	7	8	9	8	5	6	7	6	9	9	4	1	6
2020	0	2	22	1	8	5	6	3	8	7	9	5	4	2	6	5	7	7	7	8	7	9	5	3	3	3	5	2	8	5	9	6	7	1	8	7	6	7	9	7	3	3	6	6	9	9	7	2	7
2021	0	2	22	1	8	8	8	7	8	8	8	6	8	8	7	8	8	8	8	7	8	7	8	6	8	7	7	6	8	6	8	8	8	5	8	6	8	6	8	6	8	7	7	6	7	8	7	4	8
2022	0	1	23	1	6	2	7	2	3	1	8	1	8	3	1	1	1	1	2	1	2	2	1	1	5	3	7	1	9	3	2	1	8	3	1	1	3	1	3	1	2	1	4	2	4	1	8	3	7
2023	0	1	21	1	7	7	5	3	7	7	8	8	8	7	6	5	7	5	7	6	6	6	5	3	5	4	4	3	7	7	6	5	4	2	6	5	8	5	9	8	6	5	5	6	8	7	6	4	7
2024	0	2	21	1	7	2	6	2	5	1	9	1	9	4	6	4	6	7	5	1	5	8	2	1	5	3	5	1	7	3	6	3	4	1	3	5	7	1	9	4	5	1	3	1	5	3	5	1	5
2067	0	1	21	1	3	3	3	1	1	1	3	2	3	2	6	2	8	8	9	8	9	7	5	3	5	3	7	3	9	3	7	3	7	2	8	8	3	2	9	9	8	7	5	6	9	9	1	1	6
2068	0	2	18	1	7	6	6	4	2	2	7	6	6	4	7	6	6	5	6	5	7	6	6	5	6	5	6	4	7	6	6	4	6	4	7	6	6	5	7	6	6	5	3	2	6	5	6	5	6
2069	0	2	22	1	9	7	9	7	9	9	9	6	9	9	9	8	9	9	8	7	9	9	9	7	9	6	9	6	9	5	9	9	9	7	9	8	9	8	9	7	9	9	9	9	9	9	8	5	9
2070	0	1	19	1	8	2	6	4	5	5	8	7	6	4	8	6	6	6	7	6	7	7	4	2	7	3	7	3	9	8	6	5	3	3	7	4	8	5	8	6	8	7	9	9	9	5	6	2	4
2071	0	1	18	1	6	5	6	5	5	3	7	5	8	4	7	5	7	7	6	6	6	7	6	5	9	8	6	5	9	4	7	5	7	3	8	6	6	7	7	6	3	4	7	6	9	6	7	4	6
2072	0	2	20	1	3	1	6	4	2	2	9	3	5	5	6	3	7	4	8	6	6	7	7	5	9	2	6	7	8	4	5	5	5	1	8	5	4	6	9	5	5	6	7	7	5	5	7	2	8
2073	0	2	19	1	5	5	1	1	3	3	7	6	4	2	5	4	5	3	7	6	5	5	5	4	3	3	4	3	7	7	4	4	1	1	6	4	6	6	9	9	5	5	8	7	9	9	1	1	1
2074	0	1	18	1	8	1	5	5	7	2	9	1	9	3	8	5	5	7	7	7	8	9	7	3	8	6	5	1	9	3	9	7	6	1	8	5	4	6	9	5	7	5	6	7	9	4	7	1	9
2075	0	1	20	1	5	1	5	3	7	3	8	5	7	5	9	6	9	9	7	5	9	9	5	3	8	6	5	3	9	6	7	3	8	5	8	5	6	8	8	6	6	6	8	8	6	7	6	3	7
2076	0	2	22	1	7	4	7	7	6	5	8	8	8	7	9	8	8	9	9	9	7	9	9	5	9	7	9	4	9	2	9	9	9	3	7	6	8	8	9	7	9	8	7	8	9	9	9	6	9
2077	0	2	19	1	7	2	5	6	6	6	8	7	5	1	6	6	4	5	7	7	7	8	2	1	7	5	5	1	8	1	7	5	6	1	5	5	6	7	8	7	3	1	5	1	8	7	8	7	8
2078	0	2	21	1	6	6	3	1	8	8	3	1	6	4	2	2	8	8	8	8	6	6	5	5	7	4	2	1	9	8	6	6	7	1	7	7	5	7	9	8	6	7	7	2	9	9	7	2	8
2079	0	2	19	1	7	2	3	1	9	9	9	9	8	5	3	6	7	9	2	7	7	9	5	4	6	5	8	1	9	3	6	5	4	1	8	5	7	9	8	7	9	8	2	3	6	9	2	1	9
2080	0	2	18	1	7	5	6	5	5	5	7	6	7	6	7	6	6	5	7	6	6	6	6	5	5	5	6	6	6	5	7	6	6	5	6	5	6	6	7	6	6	5	7	5	7	6	6	5	6
2081	0	1	19	1	7	1	7	1	8	2	7	1	3	1	9	3	7	3	7	3	5	2	5	3	7	3	2	1	5	2	3	1	6	1	7	3	5	3	8	3	5	3	9	3	2	1	4	1	6
2082	0	1	19	1	6	3	9	8	2	4	6	7	9	6	4	6	5	7	8	4	8	7	2	3	7	8	3	3	9	9	7	7	6	4	8	6	4	7	7	6	7	8	7	9	8	7	6	2	9
2083	0	1	18	1	3	6	9	2	6	2	9	4	9	1	7	5	6	8	9	9	3	9	8	5	9	5	4	1	9	4	7	5	8	1	5	2	7	8	8	1	5	8	6	6	9	8	2	1	9
2084	0	1	18	1	4	3	7	7	4	4	3	5	8	7	6	8	7	7	5	7	5	5	6	3	7	7	6	6	8	3	6	7	6	3	5	6	5	6	9	7	6	5	6	7	6	6	7	4	7
2025	0	2	22	2	6	3	6	3	9	8	8	4	8	6	5	3	9	7	8	7	6	6	5	2	6	2	8	6	8	3	9	5	8	3	5	3	8	6	9	6	5	2	5	2	8	7	5	2	7
2026	0	1	21	2	5	2	4	5	7	7	8	7	6	4	2	4	8	6	5	3	5	9	2	1	7	2	7	2	8	4	7	3	6	1	6	3	8	8	8	9	4	7	6	5	8	7	7	2	6
2027	0	2	18	2	9	1	3	1	7	3	8	6	2	2	6	2	9	4	5	3	6	7	8	5	5	3	9	3	9	2	8	6	1	1	9	3	9	4	8	2	8	4	3	1	1	1	7	3	9
2028	0	2	18	2	7	2	2	2	3	2	3	3	7	6	4	6	4	3	5	3	6	4	6	4	6	6	5	3	7	4	6	6	6	4	6	7	6	5	6	4	4	5	4	6	4	3	3	3	3
2029	0	1	20	2	8	1	8	9	7	3	7	6	7	2	7	5	8	6	8	5	6	6	5	2	8	6	6	3	8	6	7	2	6	1	6	3	6	5	9	5	8	5	7	5	8	6	6	2	7
2030	0	2	20	2	5	1	7	5	9	3	8	5	5	2	4	1	6	3	6	7	5	7	2	1	7	4	5	1	5	5	4	1	4	1	4	4	7	1	9	7	5	5	2	4	9	9	8	1	7
2031	0	1	19	2	9	8	9	7	9	9	9	7	7	7	8	8	9	9	9	8	8	9	8	6	8	7	8	5	9	7	9	9	8	6	9	8	9	6	9	9	9	7	9	9	9	9	9	7	9
2032	0	2	19	2	9	2	3	2	9	8	8	3	5	2	3	2	8	7	9	8	7	6	9	4	7	2	9	4	8	4	8	4	8	2	1	1	6	7	9	4	7	4	2	2	9	7	9	8	8
2033	0	1	19	2	8	4	3	5	9	7	9	7	7	6	7	6	9	8	8	7	8	8	8	7	5	5	2	3	8	8	6	5	9	6	9	9	9	8	9	6	9	8	6	6	9	9	9	6	8
2034	0	1	19	2	3	3	4	2	7	6	6	3	6	4	7	6	7	6	7	5	6	5	6	5	7	5	6	4	8	6	7	4	5	2	6	6	6	4	7	5	6	4	7	7	8	8	6	4	6
2035	0	1		2	7	9	6	6	9	7	7	9	4	6	9	7	8	8	8	8	8	7	6	5	5	8	5	2	8	8	6	5	7	2	9	8	8	7	7	6	7	4	4	7	8	7	7	5	7
2036	0	1	19	2	3	3	7	4	7	4	6	3	9	5	5	5	8	6	8	6	6	7	7	5	5	6	4	4	9	5	7	6	9	3	5	4	8	6	8	6	5	6	5	7	6	6	4	3	6
2037	0	1	19	2	7	2	7	2	6	3	6	2	8	5	7	2	7	3	7	2	7	5	7	5	6	2	7	2	7	5	6	2	5	1	6	2	8	2	8	5	9	5	7	2	7	2	7	3	8
2038	0	1	18	2	4	1	2	6	5	1	8	1	4	4	3	2	2	1	2	1	5	1	2	1	4	1	2	1	8	1	8	3	1	1	2	1	5	2	2	1	3	3	7	7	5	3	6	1	6
2039	0	1	18	2	6	3	6	2	8	3	6	2	7	2	7	2	6	5	7	5	5	5	5	2	6	2	7	3	7	2	7	2	5	2	6	4	5	2	8	2	5	2	7	2	9	2	6	2	7
2040	0	2	18	2	5	2	4	3	7	7	8	4	7	5	7	8	7	7	7	7	5	8	8	8	6	5	5	4	9	9	8	6	4	3	8	8	7	7	8	6	8	7	7	7	9	7	6	4	8
2041	0	1	19	2	8	2	8	4	8	6	8	3	8	4	7	2	8	4	8	2	7	3	7	2	9	5	4	3	1	1	8	5	3	1	8	4	6	3	8	3	9	4	8	6	9	7	7	2	8
2042	0	2	19	2	7	2	6	2	8	7	8	4	9	6	8	8	8	7	8	8	8	7	7	3	8	3	7	2	8	2	6	3	7	1	8	8	8	5	8	5	7	5	8	5	7	8	8	2	5
2043	0	1	18	2	5	6	7	5	9	7	6	6	9	7	8	7	7	7	8	8	8	8	7	6	8	7	6	6	8	8	8	7	3	2	5	4	7	6	9	8	8	7	6	8	9	9	9	7	7
2044	0	2	18	2	8	3	5	4	7	7	7	6	7	6	8	5	9	6	8	8	6	8	6	2	7	4	6	2	9	5	9	4	5	1	9	5	7	7	9	9	7	3	5	3	6	7	8	1	7
2045	0	1	18	2	6	3	7	3	5	3	8	7	7	5	6	5	6	4	7	4	4	5	6	4	8	4	6	5	9	3	7	5	7	3	6	4	6	3	9	5	6	5	7	5	8	6	5	3	6
2046	0	1	20	2	6	5	5	6	4	5	8	4	8	6	7	7	7	6	6	5	7	7	5	5	7	5	6	5	5	5	8	7	8	8	5	5	8	7	8	6	5	3	5	7	5	5	4	5	5
2047	0	1	19	2	6	5	4	1	2	2	5	4	7	6	9	7	6	7	6	5	6	6	3	5	8	6	6	4	8	7	8	6	5	1	5	3	5	7	9	7	7	4	9	7	9	8	6	2	7
2048	0	2	19	2	8	3	7	8	7	7	7	3	7	3	7	7	7	7	7	6	7	7	6	4	7	7	7	3	7	7	7	7	8	2	7	2	7	3	6	3	7	3	8	2	8	3	7	3	7
2049	0	2	18	2	5	3	9	9	4	3	2	2	7	8	9	9	8	7	8	8	6	4	6	7	5	5	7	5	8	7	6	3	7	5	8	7	6	3	7	6	7	7	4	7	8	6	7	6	6
2050	0	2	20	2	8	2	7	4	7	6	8	2	8	3	7	3	8	3	8	2	8	5	8	3	8	4	8	3	8	2	8	2	7	2	7	2	8	2	8	3	7	2	7	4	9	7	7	2	8
2051	0	2	22	2	8	5	9	4	9	9	6	2	9	4	8	6	7	6	7	9	7	7	6	5	8	8	7	3	9	6	8	5	4	3	9	9	9	8	9	7	3	5	8	8	9	8	8	2	8
2052	0	1	22	2	8	3	6	6	8	3	8	3	7	4	7	5	7	6	8	2	7	4	8	3	8	3	7	3	8	2	7	5	8	2	7	4	7	6	8	3	7	5	6	6	7	4	7	2	8
2053	0	1	21	2	7	3	9	5	8	7	9	3	9	3	8	2	8	2	8	7	9	6	8	3	8	2	9	2	9	2	9	2	9	2	8	2	9	3	9	5	9	5	9	4	8	4	8	2	8
2054	0	1	20	2	2	2	7	3	2	2	8	5	8	8	6	2	3	6	2	7	7	2	4	5	2	2	5	2	9	2	2	2	9	2	2	2	6	6	7	5	5	2	9	5	8	7	4	3	6
2055	0	1	22	2	9	8	9	8	8	9	9	9	9	8	8	6	7	6	8	8	8	8	8	8	9	8	8	7	9	8	8	5	9	6	8	8	9	9	9	8	7	7	9	9	9	7	1	1	5
2056	0	1	19	2	4	2	8	4	8	6	8	4	6	4	8	4	7	8	8	7	9	7	5	6	4	1	5	3	8	3	6	6	3	1	7	6	6	5	9	9	7	3	4	6	9	6	8	4	6
2057	0	1	18	2	8	5	6	6	7	6	7	6	8	7	7	7	6	6	6	7	7	8	5	5	8	7	7	6	9	7	7	6	8	4	6	4	6	5	8	7	7	7	7	7	7	6	7	5	8
2058	0	2	20	2	6	3	7	6	7	8	8	6	7	5	7	5	7	7	7	7	8	8	7	6	7	7	7	6	8	8	7	7	7	1	8	7	7	7	7	6	7	8	7	7	8	7	3	1	6
2059	0	2	18	2	5	2	6	1	7	5	4	2	6	6	8	4	8	6	7	5	7	6	6	3	7	4	5	2	9	4	7	6	6	1	6	3	7	6	8	4	6	2	7	7	5	3	5	1	7
2060	0	2	20	2	8	8	9	8	8	8	9	8	7	6	8	8	9	9	9	9	9	9	9	8	9	9	8	8	9	9	9	8	9	5	8	8	8	9	9	9	8	8	9	8	8	8	8	8	8
2061	0	2	20	2	6	3	5	4	8	5	7	5	6	4	7	4	7	4	8	6	7	6	6	3	7	4	6	4	7	5	5	4	6	3	7	4	6	3	8	4	7	4	6	5	7	4	7	3	7
2062	0	1	20	2	3	3	5	5	6	3	6	8	6	6	7	7	8	9	2	6	8	7	7	7	3	3	8	7	8	6	7	7	7	2	3	3	8	8	9	6	9	6	8	8	6	2	7	2	7
2063	0	1	19	2	2	2	3	4	9	8	9	5	9	7	3	5	8	7	9	9	3	8	6	6	9	9	5	5	8	8	5	4	9	6	8	8	8	8	9	9	9	8	9	9	7	6	8	8	8
2064	0	1	18	2	3	5	6	4	9	9	9	6	7	3	6	6	7	3	7	3	7	7	8	4	3	3	6	5	9	4	7	4	7	1	7	5	5	6	6	5	6	5	8	6	8	4	9	4	9
2065	0	2	18	2	8	4	5	5	3	3	7	6	6	4	9	5	6	6	7	4	5	5	5	5	6	4	8	4	9	4	6	3	6	3	8	6	5	5	8	8	6	5	7	4	9	4	1	1	4
2066	0	1	18	2	4	1	5	1	7	1	9	1	8	3	6	4	8	7	9	1	8	8	4	1	7	1	5	1	8	1	5	1	2	1	6	3	7	1	9	3	4	1	8	1	8	2	4	1	4
2084	0	1	21	1	3	2	6	2	3	1	3	4	5	2	7	2	8	6	6	5	3	5	6	3	3	3	3	1	5	2	5	5	2	1	3	3	5	2	9	6	6	3	9	6	6	6	3	1	6
2085	0	2	21	1	5	3	6	3	8	9	9	6	7	7	9	8	8	8	9	5	8	6	6	4	7	8	3	3	9	7	5	1	5	1	9	7	9	8	9	9	7	5	8	9	8	8	6	3	4
2086	0	1	22	1	6	3	6	3	9	6	9	6	9	3	9	3	9	8	7	6	5	3	5	2	7	5	6	2	9	6	7	4	5	2	6	2	8	4	9	6	7	6	8	8	9	8	5	1	8
2087	0	1	20	1	7	2	6	3	7	7	8	5	6	5	6	7	6	3	6	6	5	7	7	2	6	4	4	2	7	4	4	2	5	1	5	2	5	3	8	8	4	2	5	5	8	8	7	2	3
2088	0	2	23	1	7	4	8	7	8	6	8	5	8	5	6	4	5	5	8	7	8	7	6	4	7	6	7	4	8	5	8	7	6	3	8	7	6	6	8	7	5	5	7	6	8	6	5	4	8
2089	0	2	20	1	8	4	6	4	7	6	7	5	9	6	7	3	7	5	9	8	6	4	5	4	7	6	5	3	9	8	9	8	7	2	7	6	7	4	9	8	6	6	7	6	9	8	7	4	8
2090	0	2	22	1	4	4	7	1	1	1	1	1	2	1	6	3	7	6	5	5	2	9	3	2	2	2	2	1	7	3	7	3	1	1	7	8	7	3	6	4	6	2	9	1	9	9	5	3	6
2091	0	1	20	1	8	3	9	7	8	6	9	7	9	3	8	2	7	8	9	7	8	8	8	6	6	6	6	1	9	3	8	2	7	1	5	5	7	8	9	6	7	7	7	3	8	7	7	1	5
2092	0	2	20	1	7	4	6	3	8	6	8	5	7	6	9	6	8	4	9	3	9	9	7	6	7	2	5	1	9	2	9	2	7	1	8	6	7	4	9	6	9	5	5	2	9	7	9	1	8
2093	0	2	20	1	7	2	4	2	6	3	6	1	4	2	5	2	6	5	3	6	5	6	2	3	6	3	6	1	6	3	6	2	5	1	5	2	4	6	6	4	6	2	5	3	7	3	4	1	4
2094	0	1	21	1	5	3	7	3	8	7	8	2	7	7	9	1	8	7	8	3	9	6	6	2	8	4	8	1	8	5	7	7	7	1	5	3	5	5	6	2	9	7	9	2	7	7	7	1	5
2095	0	2	22	1	9	5	7	7	7	5	9	2	4	3	7	3	4	5	6	5	5	7	3	1	7	4	5	1	8	5	8	2	4	1	6	5	8	1	9	4	5	5	3	5	8	6	7	2	8
2096	0	2	23	1	8	6	5	4	4	5	8	7	6	5	6	5	6	6	8	6	6	7	5	4	3	4	5	4	8	6	7	6	7	3	8	7	6	7	7	7	6	5	7	6	9	8	6	4	7
2067	0	2	20	2	7	2	6	6	7	5	8	6	8	3	2	2	6	5	4	2	4	8	5	3	3	3	5	1	9	2	3	3	8	1	7	3	7	2	9	6	2	6	3	2	9	5	8	1	8
2068	0	2	22	2	8	5	7	4	7	6	8	4	7	6	6	4	8	6	6	6	7	7	7	6	7	5	8	3	8	4	7	6	6	1	8	7	6	5	7	3	7	6	8	6	9	6	7	2	7
2069	0	2	22	2	9	1	5	1	5	2	5	1	7	4	5	1	6	4	7	1	7	6	5	1	6	1	3	1	8	1	5	1	5	1	5	1	5	1	7	1	5	1	3	1	5	1	5	1	6
2070	0	2	23	2	8	4	9	7	8	5	8	4	8	5	6	5	5	6	7	4	6	6	7	4	6	5	6	5	9	5	7	5	5	2	9	4	8	5	9	5	7	4	5	6	9	6	8	4	8
2071	0	2	22	2	8	3	6	3	6	4	6	4	6	3	5	4	5	7	7	5	7	7	6	3	7	5	7	4	8	6	8	6	4	2	6	6	8	7	8	6	6	4	6	6	8	4	7	3	6
2072	0	2	19	2	7	3	4	3	3	2	6	6	8	3	7	4	5	6	8	6	6	7	6	5	7	3	3	1	6	4	6	3	2	1	5	6	8	4	6	5	6	6	5	3	8	5	6	3	5
2073	0	2	20	2	9	4	8	7	9	8	9	2	9	2	8	4	8	6	6	7	7	7	8	6	9	7	7	3	8	4	5	4	6	1	7	3	7	6	9	4	6	7	7	6	6	3	8	3	8
2074	0	2	21	2	6	7	5	7	6	6	9	6	9	9	7	7	8	7	7	5	7	9	8	6	5	5	6	8	8	8	8	6	6	7	8	8	8	7	7	5	9	8	6	8	9	8	7	7	9
2075	0	1	22	2	9	6	7	5	9	9	8	8	9	9	7	8	8	9	9	8	7	9	6	6	9	8	7	4	7	7	9	7	8	4	9	7	8	6	9	7	7	5	8	5	9	6	8	5	9
2076	0	2	23	2	9	3	8	6	8	7	8	4	8	3	8	8	6	6	7	5	7	7	5	3	8	8	9	7	9	5	6	7	5	2	8	7	8	8	9	9	6	6	9	6	9	9	4	2	9
2077	0	2	19	2	2	2	2	2	9	3	6	2	8	9	3	4	8	8	6	8	7	7	6	6	2	2	2	2	9	8	9	4	6	3	9	9	6	9	8	8	9	8	3	3	9	8	3	3	3
2078	0	2	21	2	8	5	7	5	8	5	7	5	7	5	8	6	9	6	7	5	8	7	4	3	9	7	6	2	8	3	7	5	4	1	8	6	8	5	9	6	7	5	7	7	9	5	7	5	7
2079	0	2	20	2	8	2	6	2	7	7	7	2	8	8	4	1	7	9	9	6	6	1	6	3	9	8	7	2	9	2	7	3	4	2	6	3	8	9	9	7	7	6	5	7	9	3	6	3	7
1001	1	1	18	1	7	2	2	1	3	1	3	1	4	2	6	2	6	4	6	3	3	2	7	3	5	7	3	2	5	2	4	2	3	1	4	2	4	3	3	1	5	2	5	2	7	1	5	1	3
1002	1	1	18	1	7	3	4	4	6	4	6	6	5	5	8	6	9	9	7	7	6	8	9	9	3	5	6	6	3	4	8	8	1	1	6	7	7	6	9	9	7	9	5	9	9	7	7	8	8
1003	1	2	18	1	3	1	5	1	7	2	6	1	5	4	8	3	7	6	8	6	6	5	7	6	6	3	5	3	6	5	4	1	3	1	8	6	8	7	7	3	7	5	5	1	8	5	5	1	5
1004	1	2	18	1	7	4	7	5	8	4	7	5	6	6	7	4	9	9	9	9	8	8	9	8	8	9	7	3	8	5	8	6	4	3	9	8	8	7	7	4	7	5	5	7	9	9	8	7	8
1005	1	2	19	1	7	3	5	5	7	4	7	2	5	5	7	6	8	5	9	4	6	7	9	7	7	5	4	2	6	5	8	4	5	2	7	9	8	7	8	4	8	4	8	4	7	7	7	3	6
1006	1	1	20	1	7	7	7	2	6	6	6	6	5	2	7	7	9	9	9	8	7	6	9	8	7	7	6	7	6	6	7	2	6	1	7	6	7	5	8	7	6	3	6	2	8	8	8	7	7
1007	1	2	17	1	3	5	5	1	9	7	9	3	4	3	9	3	9	9	9	9	9	9	9	8	8	9	5	1	7	3	7	1	3	1	9	9	6	8	6	5	9	9	9	5	7	7	9	9	8
1008	1	2	21	1	7	4	7	5	8	5	8	2	7	5	8	5	9	9	9	9	8	8	9	8	7	8	7	3	8	7	8	7	6	1	7	7	9	9	8	7	9	6	7	6	9	7	7	7	9
1009	1	2	22	1	6	1	5	2	9	1	9	5	9	6	8	2	9	8	9	8	9	7	9	9	7	7	7	5	8	8	8	8	6	4	9	9	8	8	7	5	8	3	9	1	9	1	7	2	7
1010	1	2	20	1	5	3	2	1	7	8	5	5	5	6	5	6	9	8	7	7	7	6	9	8	6	7	6	5	5	3	6	4	3	3	8	8	8	6	5	5	7	7	2	2	6	4	2	1	5
1011	1	2	18	1	5	3	4	5	9	7	4	2	6	4	7	4	9	7	8	6	9	9	9	5	6	4	4	1	7	5	5	2	4	1	7	4	9	7	7	7	7	3	7	3	8	5	7	3	7
1012	1	1	18	1	8	3	5	2	8	4	8	5	9	6	7	3	9	9	9	9	8	8	9	9	7	4	5	2	9	6	7	5	5	1	8	5	9	6	7	5	7	6	8	4	9	7	7	2	9
1013	1	2	20	1	8	3	5	2	8	4	8	5	9	6	7	3	9	9	9	9	8	8	9	9	7	4	5	2	9	6	7	5	5	1	8	5	9	6	7	5	7	6	8	4	9	7	7	2	9
1014	1	2	21	1	8	3	7	1	9	8	8	6	7	6	9	3	9	9	9	9	4	2	9	8	8	6	8	4	9	7	9	7	3	1	9	9	8	6	9	7	9	8	9	1	9	7	7	1	9
1015	1	2	18	1	6	1	2	1	6	1	6	2	5	1	9	2	9	5	9	3	3	4	9	4	4	3	1	1	1	1	7	2	2	1	5	2	7	2	3	2	7	1	9	1	8	2	4	1	7
1016	1	1	17	1	8	4	3	1	2	1	7	4	6	3	5	5	4	2	4	2	3	1	5	2	2	1	5	2	3	1	5	2	2	1	3	1	7	5	6	2	3	1	5	4	7	5	8	5	4
1017	1	2	18	1	7	3	2	2	7	5	5	1	6	4	6	4	7	6	8	8	2	2	6	6	2	2	1	1	4	1	6	4	1	1	5	5	7	5	6	3	6	3	6	1	9	7	6	3	6
1018	1	2	19	1	7	2	6	1	9	4	7	2	8	7	7	3	8	8	8	7	8	9	9	8	6	2	7	3	7	6	8	4	6	1	7	7	8	8	9	6	7	4	7	1	8	7	4	1	7
1019	1	1	17	1	9	1	7	1	7	1	1	1	6	1	7	1	8	4	6	1	1	6	8	6	1	1	6	4	1	1	7	2	9	1	6	3	6	1	6	1	1	1	7	1	8	2	3	1	3
1020	1	2	22	1	7	9	3	5	7	3	9	9	9	2	9	2	7	6	6	9	9	7	4	6	9	8	7	4	2	9	6	8	7	9	5	7	8	7	7	8	3	4	9	2	9	4	4	7	6
1021	1	2	19	1	9	3	7	4	9	9	8	4	9	8	9	8	9	9	9	9	9	9	9	9	8	4	8	7	9	8	8	6	7	2	9	8	9	9	9	7	9	9	8	6	9	4	9	7	9
1022	1	2	18	1	8	4	5	1	9	1	7	1	6	2	9	1	9	5	9	9	9	6	9	7	9	5	6	2	8	1	9	2	6	1	8	7	9	3	9	5	7	4	9	4	9	1	9	5	9
1023	1	2	22	1	6	4	3	2	9	6	6	3	5	4	7	4	8	8	7	7	7	7	7	7	6	5	5	5	6	4	7	5	3	1	8	7	7	6	7	7	7	7	4	4	9	7	6	2	6
1024	1	1	25	1	7	4	8	5	8	2	8	4	8	5	8	6	9	8	9	7	8	6	9	8	7	5	7	5	7	5	7	6	4	2	9	6	8	5	8	5	8	5	7	4	8	6	8	6	7
1025	1	1	21	1	3	1	1	1	1	1	1	1	1	1	3	2	6	6	6	4	5	3	5	4	3	1	2	1	2	1	3	1	1	1	5	5	5	3	1	1	4	4	2	2	2	1	1	1	1
1026	1	2	22	1	8	5	6	9	3	3	8	5	8	7	8	5	8	8	8	7	8	6	7	7	6	6	4	3	6	6	8	6	8	2	9	7	8	6	7	6	6	5	8	7	9	6	5	3	4
1027	1	2	17	1	2	1	1	1	6	3	2	1	4	3	2	1	8	8	4	4	1	1	6	2	4	2	1	1	6	1	3	1	1	1	7	8	7	5	1	1	1	1	2	1	3	1	1	1	2
1028	1	1	20	1	6	3	1	1	1	1	6	1	8	6	8	6	8	9	8	9	1	1	8	9	3	3	4	2	5	1	6	1	5	1	6	5	7	6	7	5	5	4	4	1	7	3	2	1	1
1029	1	2	18	1	6	2	4	1	7	1	7	2	7	2	7	1	9	5	9	3	4	1	9	2	5	1	6	2	8	2	7	1	7	1	8	3	9	2	7	1	4	1	7	2	9	1	4	1	6
1030	1	1	18	1	8	6	4	6	5	1	8	3	7	6	4	4	7	8	9	7	2	6	8	4	7	5	7	3	6	3	6	4	5	2	7	4	8	7	9	6	7	4	4	7	9	6	7	6	7
1031	1	1	18	1	8	3	6	1	8	5	7	1	6	1	6	1	9	6	8	3	8	7	7	1	7	2	5	2	5	1	6	1	7	1	7	3	5	2	7	4	4	2	6	1	8	4	6	1	8
1032	1	2	19	1	5	3	1	1	4	1	5	3	6	5	2	1	6	5	4	2	4	2	5	2	3	1	3	1	4	2	6	3	1	1	4	4	6	5	5	4	2	1	2	1	7	5	2	1	3
1033	1	2	17	1	8	3	3	2	2	1	5	1	7	7	9	4	9	9	9	9	7	9	8	8	8	5	4	2	5	3	8	7	3	1	8	8	7	4	5	2	8	7	9	2	9	4	2	1	3
1034	1	2	17	1	6	2	4	1	8	2	5	1	7	3	6	3	9	3	8	4	8	4	7	3	5	2	5	2	6	2	7	3	3	1	6	5	7	4	7	4	5	1	6	3	8	2	5	2	6
1035	1	2	19	1	7	4	5	4	8	3	6	2	7	7	7	5	9	9	9	8	9	6	8	7	5	4	3	2	8	6	7	5	4	2	9	9	8	7	8	6	8	8	6	3	9	5	3	1	5
1036	1	1	18	1	5	5	1	1	5	3	2	1	4	3	3	2	7	7	6	7	6	4	7	6	5	6	3	2	4	2	7	5	3	1	6	7	7	7	5	4	5	4	1	1	8	6	6	3	4
1037	1	2	22	1	7	3	4	2	7	3	5	2	4	6	7	2	8	7	7	7	6	8	5	5	5	5	4	1	6	4	5	2	4	1	5	7	8	6	5	3	3	1	5	1	7	4	5	2	5
1038	1	2	18	1	8	5	7	5	9	6	9	4	6	5	7	6	9	9	9	7	6	7	7	5	5	2	6	5	7	4	6	3	3	1	8	6	7	5	7	6	9	5	6	4	9	7	6	1	8
1039	1	2	18	1	8	3	7	2	7	4	6	3	8	3	8	5	9	7	8	7	7	7	8	8	8	5	7	3	8	4	6	4	6	2	9	8	7	5	8	7	8	6	8	3	8	6	8	6	6
1040	1	1	19	1	3	1	1	1	8	1	7	1	5	1	4	4	5	7	3	5	5	1	9	9	1	1	2	1	4	1	9	1	1	1	6	6	7	3	4	1	5	1	4	1	6	1	1	1	3
1041	1	2	29	1	7	5	6	5	7	3	7	4	6	3	6	2	7	5	7	5	5	2	8	2	7	6	6	5	8	7	7	5	6	3	6	4	8	2	8	5	6	2	5	2	7	5	6	3	5
1042	1	2	18	1	7	1	2	1	8	1	4	1	3	1	7	1	9	9	9	9	9	7	8	2	1	1	1	1	6	1	8	1	2	1	8	7	8	8	7	3	3	4	6	1	8	3	6	2	4
1043	1	1	19	1	6	3	4	6	9	1	5	1	5	5	4	3	9	8	6	9	4	5	8	5	4	4	4	3	4	4	8	3	3	1	4	6	8	8	7	8	6	5	3	3	8	9	4	2	2
1044	1	2	18	1	3	1	2	2	9	9	4	4	2	3	9	9	9	9	9	9	9	9	9	9	9	9	3	3	7	6	4	3	4	4	9	9	4	4	5	6	3	4	9	9	9	9	1	1	3
1045	1	2	18	1	8	5	4	4	5	2	2	2	3	2	3	2	9	9	8	9	7	7	9	8	7	7	4	3	2	2	6	4	2	1	8	7	8	6	8	7	5	3	2	1	9	7	5	3	4
1046	1	1	19	1	7	2	6	2	7	5	8	2	5	6	8	7	8	6	8	6	5	2	8	5	6	7	5	1	7	1	7	6	5	1	6	3	7	5	6	6	7	5	7	4	8	4	7	6	7
1001	1	2	21	2	7	1	8	7	1	1	5	2	5	4	8	5	7	6	4	7	4	8	3	3	7	7	3	1	7	5	9	9	7	5	7	7	9	7	9	8	6	4	6	2	8	8	7	5	3
1002	1	2	20	2	8	2	1	1	8	1	8	2	9	9	6	3	9	9	9	9	9	9	9	9	6	3	1	1	6	1	7	2	4	1	9	9	9	9	9	5	5	4	2	1	9	9	5	1	2
1003	1	2	19	2	6	6	9	6	1	1	9	2	6	5	5	6	9	9	9	9	9	9	9	9	9	5	9	9	6	6	9	9	9	5	9	9	4	2	9	9	9	9	2	6	9	9	2	9	3
1004	1	2	19	2	8	6	5	1	9	6	9	1	7	3	8	1	9	6	8	5	8	5	9	6	7	1	7	4	9	3	8	2	7	1	9	2	8	4	9	4	8	1	6	1	9	6	9	4	9
1005	1	2	18	2	7	3	2	2	8	8	3	2	5	3	6	3	8	7	8	7	8	8	8	8	7	6	3	2	6	4	6	4	2	2	7	5	7	7	5	4	4	2	5	4	7	6	3	2	2
1006	1	1	18	2	7	5	4	2	8	5	8	3	7	2	8	2	8	7	8	7	7	7	5	2	7	7	5	2	6	5	5	1	5	1	5	7	7	4	8	7	7	4	7	4	9	5	8	5	5
1007	1	2	18	2	3	4	6	7	6	4	5	3	5	3	6	4	8	7	7	7	5	7	8	6	4	6	4	3	4	3	5	3	3	2	5	4	7	6	6	5	4	4	6	5	8	6	4	2	3
1008	1	2	17	2	8	2	5	2	6	2	5	1	6	2	7	2	9	4	7	6	6	5	9	3	6	4	5	2	7	3	4	1	3	1	6	5	7	2	7	2	5	3	4	2	7	1	6	1	6
1009	1	2	18	2	7	1	4	2	8	1	5	1	9	7	9	1	8	8	9	9	3	7	9	5	7	3	5	3	6	4	7	3	4	1	9	5	8	5	7	3	7	8	7	3	9	4	6	1	7
1010	1	1	18	2	7	3	1	6	7	1	4	1	3	3	4	1	8	4	9	6	6	6	7	2	4	4	2	1	7	3	5	2	2	1	4	6	8	6	5	3	5	3	3	1	6	6	7	2	5
1011	1	1	18	2	7	6	2	2	6	3	7	6	6	5	5	4	8	7	7	7	4	4	7	6	5	5	4	3	3	3	7	6	3	3	7	6	6	5	7	6	7	6	1	1	8	7	3	2	7
1012	1	2	19	2	7	5	7	7	8	7	7	5	8	6	8	3	9	8	7	9	7	8	8	8	7	7	6	4	8	6	8	7	8	4	9	7	8	7	7	5	7	5	7	5	7	5	8	5	7
1013	1	1	18	2	3	3	1	1	9	8	2	7	5	7	7	8	9	7	8	6	8	7	8	6	3	7	3	7	6	3	6	5	1	1	7	8	5	7	5	7	8	5	2	3	9	8	2	6	7
1014	1	2	20	2	6	5	4	3	8	6	6	2	6	5	6	5	8	7	9	8	8	7	9	7	6	5	6	5	5	4	7	5	1	1	7	5	7	6	8	7	7	5	7	5	8	6	5	3	7
1015	1	2	20	2	8	7	8	5	7	5	6	6	6	6	4	3	9	9	8	8	9	9	9	9	8	7	6	6	6	5	4	5	9	4	9	9	9	7	9	9	9	9	9	7	7	7	4	4	7
1016	1	2	18	2	4	5	5	5	5	3	4	3	5	3	6	5	9	7	8	7	9	8	9	8	6	4	5	2	6	7	7	5	2	1	9	8	6	7	7	4	7	7	5	5	6	3	5	3	7
1017	1	1	19	2	9	1	3	1	7	9	3	1	7	3	4	1	8	8	6	9	1	9	3	2	2	1	4	1	1	1	6	1	2	1	8	8	6	1	8	5	3	1	6	1	9	6	1	1	3
1018	1	2	19	2	5	3	2	3	8	6	7	4	6	6	6	6	9	8	8	8	4	5	8	8	8	7	6	6	8	6	7	5	5	4	7	6	6	5	8	8	6	6	7	4	8	8	7	8	5
1019	1	2	18	2	5	5	4	6	4	7	6	8	5	3	6	6	7	6	6	6	6	4	7	7	4	5	5	6	5	6	6	5	5	6	6	4	7	4	5	7	6	6	7	3	6	5	2	2	6
1020	1	1	18	2	6	4	5	3	4	5	7	3	7	6	6	5	8	7	8	6	6	7	8	6	5	3	3	3	4	2	7	3	4	2	4	6	6	5	5	4	7	3	5	2	7	4	5	3	5
1021	1	1	20	2	5	9	9	1	9	1	9	9	9	1	9	1	9	9	9	5	9	9	9	9	9	9	9	1	9	1	9	1	9	1	9	9	9	1	9	9	9	9	5	5	9	9	9	5	9
1022	1	2	21	2	6	3	4	3	9	9	7	4	7	6	4	4	9	9	9	9	6	8	9	7	7	6	5	4	7	6	7	6	4	2	8	8	8	7	9	9	7	5	4	2	9	9	5	3	8
1023	1	2	21	2	8	5	4	3	9	5	7	3	8	6	7	5	9	9	9	9	9	9	9	9	7	7	8	5	7	8	9	8	5	2	8	8	9	9	5	5	8	6	9	5	8	6	8	7	9
1024	1	2	18	2	7	5	4	6	8	2	6	3	5	6	6	8	7	8	8	7	6	4	9	8	6	8	5	6	7	6	6	6	4	2	6	6	8	7	8	3	6	8	3	7	7	1	8	5	6
1025	1	2	20	2	6	1	7	7	7	2	6	2	8	4	5	6	8	1	9	2	8	4	9	1	7	1	7	3	7	1	7	2	4	1	7	5	5	8	6	1	8	1	5	2	8	1	6	1	5
1026	1	1	18	2	9	9	8	8	9	3	4	7	3	1	5	2	7	9	9	9	5	4	9	9	1	5	7	2	1	1	7	4	6	4	7	9	7	7	8	2	6	7	6	5	9	9	4	3	3
1027	1	2	18	2	3	8	3	5	7	3	3	7	5	6	8	8	9	8	9	6	8	7	8	3	7	8	3	7	4	8	9	6	3	4	6	7	8	8	9	8	9	7	8	2	8	3	7	3	7
1028	1	1	26	2	7	6	3	5	7	1	6	3	5	2	5	6	9	7	9	8	2	5	8	4	7	3	5	3	5	3	6	3	3	1	9	6	7	6	8	6	8	5	2	3	7	5	5	2	7
1029	1	2	18	2	8	7	3	3	8	7	5	3	4	3	7	5	7	7	8	5	2	4	8	5	5	4	5	3	6	2	7	5	2	2	7	7	7	5	6	7	6	5	6	4	9	8	6	2	8
1030	1	1	19	2	6	6	2	1	3	4	6	2	4	3	4	2	9	7	5	4	2	2	5	2	7	6	2	1	7	2	5	2	1	1	6	5	7	4	5	5	3	1	3	1	7	4	5	3	2
1031	1	1	18	2	6	2	2	1	6	5	3	1	4	5	5	2	7	5	9	7	4	4	5	3	4	3	2	1	3	1	3	2	2	1	9	7	4	3	5	1	6	2	4	2	8	6	3	2	6
1032	1	2	18	2	8	3	4	4	9	1	9	2	2	3	6	2	9	8	9	3	9	7	9	7	8	6	8	3	9	3	8	3	7	2	9	2	9	7	9	6	6	7	9	2	9	1	9	2	9
1033	1	2	18	2	5	3	4	6	9	1	7	2	9	1	5	5	6	2	7	6	5	7	8	2	6	6	3	7	8	2	7	5	7	2	8	5	8	5	3	5	7	3	2	7	9	1	2	6	4
1034	1	2	28	2	5	1	2	1	8	1	5	1	3	3	7	3	9	8	9	7	7	7	8	5	5	3	5	2	5	1	5	2	1	1	7	4	7	4	6	3	7	5	5	1	8	6	3	1	5
1035	1	1	18	2	6	2	4	4	5	2	7	1	5	4	6	3	7	6	7	6	5	5	8	5	5	4	4	3	5	2	6	4	4	2	7	7	7	3	7	3	5	3	6	2	8	1	6	2	7
1036	1	2	19	2	7	2	3	1	8	8	6	2	5	3	6	2	8	7	8	8	4	5	6	6	6	7	6	2	6	6	7	6	3	1	6	7	6	6	8	8	6	6	6	2	7	4	6	4	6
1037	1	1	19	2	2	8	3	1	6	1	3	1	2	1	2	1	8	8	9	9	8	8	7	6	9	1	5	5	3	2	3	2	5	1	9	9	6	5	8	3	7	3	5	1	5	9	4	3	5
1038	1	1	18	2	5	1	5	2	2	1	2	1	2	1	6	2	9	3	6	3	6	2	2	2	4	2	5	3	5	2	6	1	5	1	5	2	7	5	7	3	6	1	9	1	7	1	1	1	5
1039	1	1	24	2	3	2	4	2	7	1	4	2	4	2	8	1	8	6	9	3	5	7	7	3	5	6	3	3	5	4	7	3	2	1	7	6	6	7	8	5	5	6	6	2	9	9	6	4	4
1040	1	2	18	2	6	5	4	1	5	1	5	3	4	1	6	1	6	6	6	5	6	5	6	6	3	6	4	5	5	6	4	3	2	1	5	5	5	5	6	5	4	6	5	1	6	1	5	5	2
1041	1	1	19	2	2	3	2	3	9	9	4	2	3	3	3	1	9	9	7	7	7	7	8	8	3	3	3	3	6	2	2	2	1	1	7	7	6	3	6	3	5	5	7	3	2	2	4	4	3
1042	1	1	20	2	7	2	5	2	5	1	6	2	5	2	7	4	9	5	8	4	7	4	8	3	7	2	6	1	5	1	7	3	3	1	8	5	7	3	7	3	4	2	5	1	9	5	5	1	5
1044	1	2	19	2	4	2	6	2	6	2	5	2	7	5	7	2	8	6	8	6	4	4	7	3	8	6	4	2	6	2	7	3	2	1	8	6	7	5	8	3	7	6	5	1	7	3	5	2	6
1047	1	2	17	1	6	1	5	2	5	2	9	2	9	5	7	5	9	9	9	7	7	7	9	7	9	9	6	1	7	3	9	4	5	1	9	8	9	9	9	7	6	3	7	2	9	2	9	3	4
1048	1	2	19	1	8	7	2	3	6	8	7	8	9	9	8	8	9	7	9	8	7	5	8	7	4	4	5	6	8	9	8	8	7	8	8	7	9	8			6	6	6	7	9	9	5	5	5
1049	1	2	18	1	6	4	7	5	8	2	8	3	6	2	9	2	9	8	9	7	8	8	9	6	7	2	7	2	8	2	8	2	7	2	9	9	8	3	8	2	7	2	6	2	7	3	7	2	7
1050	1	2	24	1	5	7	6	1	7	2	8	2	8	7	7	4	8	9	7	8	5	6	8	7	7	8	6	2	7	1	8	8	4	1	4	8	9	7	6	9	7	6	7	3	9	7	6	4	7
1051	1	1	20	1	8	4	2	1	9	9	7	6	6	7	7	2	9	9	9	9	8	9	9	7	4	7	3	1	7	2	6	7	5	1	8	7	9	8	7	9	4	6	7	2	8	7	4	1	8
1052	1	2	21	1	5	2	5	2	7	9	9	3	9	5	9	5	9	9	8	9	6	9	9	9	8	6	5	1	9	9	9	9	4	2	7	9	9	9	7	3	8	7	8	8	9	9	2	1	8
1053	1	2	21	1	8	6	6	6	5	7	7	4	5	5	8	4	9	9	9	8	7	7	8	8	8	9	7	3	6	6	6	7	6	3	8	8	8	6	7	6	8	4	4	3	7	7	7	4	7
1054	1	1	18	1	6	3	6	7	7	3	6	3	6	5	7	3	8	8	7	6	4	6	7	5	7	6	6	2	7	4	6	2	5	6	7	6	7	6	7	4	7	3	6	1	7	5	7	1	7
1055	1	1	18	1	3	4	4	7	8	5	7	4	6	5	8	6	7	4	4	6	5	5	9	3	8	6	4	3	8	6	7	4	2	1	7	7	6	3	6	3	6	2	8	1	9	8	4	3	6
1056	1	1	19	1	3	1	3	5	3	1	3	1	6	3	5	3	7	5	6	4	5	5	7	3	5	4	5	2	4	1	5	1	2	1	4	2	6	4	6	2	5	2	3	1	6	4	4	2	5
1057	1	2	20	1	8	2	4	1	8	5	5	1	7	1	5	1	9	9	7	6	2	6	5	2	7	5	6	1	9	5	6	4	6	1	7	5	6	4	6	4	6	1	1	1	9	7	3	1	7
1058	1	1	21	1	7	7	7	5	7	4	2	1	6	5	8	5	9	9	9	8	7	9	9	9	7	5	6	5	9	8	8	5	2	1	8	7	9	7	6	5	9	7	7	5	8	8	5	5	6
1045	1	1	19	2	6	4	3	5	7	5	5	4	7	6	6	4	8	6	8	6	7	5	7	4	7	6	4	3	5	4	8	4	5	3	8	6	6	7	6	5	5	4	5	4	8	3	7	4	7
1046	1	2	18	2	8	4	4	4	9	7	5	2	7	6	9	7	9	6	8	7	8	7	9	8	3	8	2	4	1	4	6	7	3	1	8	9	7	6	7	4	7	6	5	7	5	7	4	3	7
1047	1	2	19	2	3	1	4	2	1	1	6	1	5	2	6	1	9	9	8	8	6	9	8	7	7	6	3	1	4	1	9	6	2	1	6	4	5	7	9	4	5	6	5	1	9	9	7	6	6
1048	1	1	18	2	6	6	7	7	8	6	6	7	3	1	5	3	8	8	9	9	7	7	9	6	1	3	4	5	4	3	5	6	7	8	7	7	9	7	6	7	5	5	1	1	9	9	5	4	8
1049	1	2	21	2	6	1	3	2	5	1	6	4	5	6	6	3	9	8	8	6	7	7	8	6	4	6	7	6	6	3	6	3	3	1	7	5	7	6	7	7	5	6	3	1	5	3	6	2	5
1050	1	1	19	2	5	3	2	2	7	2	6	5	5	5	5	3	7	5	4	7	5	2	8	5	7	6	5	4	4	1	6	3	5	1	5	3	6	5	7	5	1	1	6	1	7	3	6	2	6
1051	1	2	19	2	9	9	7	5	7	9	5	3	3	1	9	7	9	9	9	9	9	9	9	5	9	9	4	4	4	4	9	4	2	1	9	9	6	5	9	8	8	5	9	4	8	9	8	8	8
1052	1	2	28	2	3	2	3	1	5	1	4	3	7	2	6	2	6	8	5	7	6	8	8	8	3	1	2	2	3	3	6	4	2	1	6	8	9	9	8	7	5	8	6	1	9	1	3	1	6
1053	1	2	18	2	6	1	9	1	1	1	5	1	2	1	7	1	7	7	8	3	8	7	9	3	6	1	6	1	2	1	4	6	7	1	6	1	9	2	6	2	5	4	7	1	7	1	3	2	1
1054	1	1	19	2	6	1	1	1	8	1	6	1	6	2	7	7	9	9	9	9	7	7	8	3	4	2	4	1	7	1	6	1	2	1	7	6	8	2	8	2	8	2	7	1	9	2	2	1	7
1055	1	2	20	2	6	2	5	1	6	1	4	2	3	1	7	3	9	8	7	5	8	6	7	5	7	5	3	1	7	4	8	6	4	1	7	6	7	4	6	5	7	5	7	2	9	7	4	2	5
1056	1	2	20	2	8	2	5	2	9	1	9	2	8	6	7	2	9	9	9	6	7	7	8	7	7	5	7	1	9	7	7	3	4	1	9	9	8	6	9	1	9	8	3	1	9	9	8	4	5
[truncated: 143 more columns]
