# Supplementary material for: Cultural Differences in the Perception of Daily Stress Between European Canadian and Japanese Undergraduate Students
Source: Pers Soc Psychol Bull. 2022 Feb 25;49(4):571–84. doi: 10.1177/01461672211070360 (PMC9989219; doi:10.1177/01461672211070360)
Supplement: sj-csv-4-psp-10.1177_01461672211070360 – for Cultural Differences in the Perception of Daily Stress Between European Canadian and Japanese Undergraduate Students [file sj-csv-4-psp-10.1177_01461672211070360.csv]

Culture	Type	Description	Emotional	Social	Somatic
0	1	One situation where I was stressed in an interpersonal context was with my mom. She called me frustrated and upset because she feels like she does not see me enough since I moved out. She also feels like when I do see them, my attention is elsewhere on my friends, girlfriend or school. She expressed her anger with me and got a little emotional. I felt guilty and bad. I felt like I let her down.	9.21	18.42	9.21
0	1	I was stressed when I went running with 4 soccer teammates. We were on a trail and came to a fork (intersection) in the path. Two of us wanted to go one way (including me) and two wanted to go the other way. I was stressed because I was pretty sure I was right, but they weren't listening. Eventually we went my way, which was the correct way. Having to listen to others with the potential of gettin…	8.43	8.43	2.41
0	1	I become extremely stressed when having to talk in front of people. This includes presentations, but also in groups that are larger than about three or four people. I was asked a question in front of a large group, and I became very stressed. My heart beats faster, my palms are sweaty, I can't keep still, I stutter my words, and I can't seem to form sentences or say what I'm trying to say properl…	3.61	10.84	8.43
0	1	So there's a guy living in my floor in residency who doesn’t understand personal space. He sits super close to people, reads other people's laptop and phone screens and sometimes barges into people's rooms without being invited. My roommate and I decided someone had to talk to him about it and since he bugged me the most of the two of us, I was told it should be me. It was super stressful because…	5.38	21.51	4.31
0	1	I am a server at a restaurant and so I deal with people all the time. I had one table whose food was running late and therefore they weren't very happy. This obviously caused me stress due to the anger they directed at me although there was nothing I could do about it. In serving I deal with interpersonal stresses all the time, this is just one example.	5.88	7.35	2.94
0	1	Last semester while driving to school with my sister I got into a car accident. I had collided with a truck after trying to switch lanes and didn’t see the other driver there. This was in my sister's car so that made me feel more stressed. I felt very bad about damaging both her car and the other driver's car, which translated into stress.	6.25	4.69	4.69
0	1	Prior to entering university me and my best friend were planning on both attending the same university. Right before diploma exams I found out she would be attending a different university. This created a lot of stress in my life as we had always attended the same school. The fact that she kept it from me caused the most conflict between us.	4.84	8.06	1.61
0	1	A situation that stressed me out in an interpersonal context was when I had to complete a group project with 4 others in my Biology lab. We had to divide up the work to be completed and figure out who was going to present what and no one in the group would take charge. I felt that I had to step up to lead the group, which was very uncomfortable because I'm not a very outgoing person and people we…	5.43	8.7	2.18
0	1	Up until last week a friend of mine was renting out my basement suite. He decided to move in a hurry, left a bunch of his belongings and did not clean. I contacted him and had to express that I thought that was unacceptable, which was stressful simply due to potential conflict. The situation was made worse because he didn't think that he had done anything wrong.	5.97	11.94	1.49
0	1	I was stressed out when I had to explain and justify my choice to pursue economics to my mother, since she (and my father) wanted me to enter into engineering originally, my transferring to the Faculty of Arts worried them. It was stressful trying to convince my mother that I should follow the study that I most enjoy, especially because it may also lead to a reasonably lucrative pay-grade. The si…	7.37	7.37	0
0	1	I get stress out when someone treats me in a way I don't like. It makes me feel uncomfortable and I get even more stressed and anxious when I want to tell them to stop. This is because I hate conflict. During the time I was arguing with the person and standing up for myself I was very anxious and stressed. Another reason why this situation stressed me out so much is because the person I was in co…	12.05	8.43	1.2
0	1	Having to meet with a randomly assigned group of people to accomplish an out of class /lab assignment was stressful. Everyone's schedules are difficult to accommodate smoothly, especially when some members do not respond in a timely manner. Time gets condensed and it makes completing the assignment very stressful.	6.12	12.24	2.04
0	1	One instance where I was feeling stressed was before and during my first interview. I was interviewed for a volunteer position in a hospital. Before/during the interview, I was very nervous about making a good impression. As well I was worried what questions they would ask and if I would be able to come up with good answers.	11.86	10.17	3.38
0	1	In an interpersonal context, I was last really stressed out when I had a group presentation for my beginner's Korean class. One person was sick and late and two of the total four (including me) didn't have their lines memorized for our skit. We had to go later than we were scheduled to and one of the girls skipped a few lines which ended up confusing everyone else. On top of that, we had to perfo…	5.79	8.26	1.66
0	1	One time I got into a very heated argument with my father over something. I don't really remember what specifically. However, later on in the day I had to interact with him again - I think he was picking me up from work or something - so I would have to be in an enclosed space with him for an extended amount of time. As someone who tries to avoid confrontations, this was pretty stressful. I wante…	6.82	11.36	0
0	1	When I first started high school, I was one of only few that went to that high school from my Jr. high. I didn't really know anyone, and the people I did know, I didn't talk to that often. I remember in the first period I was so nervous and stressed out because I didn't know anyone in that class. I was also a lot shyer then than I am now so even the idea of me meeting all those new people had str…	3.49	6.98	0
0	1	Some of my friends and I were driving to get food after hanging out. Two of my friends said they knew where two different McDonalds kind of were but we couldn't agree which one to go to. I asked which was closest and they were in disagreement. The turn off I had to take for the first one was approaching but no one told me. I would have had to swerve across the white line to get there once we real…	7.48	11.21	3.73
0	1	I get stressed out before presentations. In particular, class presentations that I feel I am not completely prepared for. I mostly worry about saying something incorrect and being called out on my mistake. I feel like I talk really fast and almost robotic in these situations.	6.52	6.52	6.52
0	1	Recently I’ve been trying to eat fully vegan after being a vegetarian for several years. After telling my mom that I was going to try going vegan one day at a time she got angry and declared I would have no support from her or my dad. This stressed me out because I’m very passionate about it, but my parents are my biggest supporters, and also I live with them. I want to be happy and free to make …	7.61	9.78	5.43
0	1	I coach an elementary cheer team, and we had a competition this weekend (last Friday and Saturday). The team is 20 kids in grade 4 to 6 (average age of the team is 10). On the Saturday, my coaching partner was an hour late. I had to take care of 20 loud and excited children on my own while trying to answer questions from parents and event coordinators, and figure out where the other coach was.	3.95	10.53	1.32
0	1	One time my friends planned to go camping but forgot to invite me. They assumed someone invited me but in reality, no one did. When I found out that they planned to go camping and I hadn't been told about it, I assumed they did not want me to come. It stressed me out a lot because I felt like maybe my friends don't like spending time with me as much as I like spending time with them.	3.85	10.26	1.28
0	1	I remember that not long ago, I was arguing with my mother about her signing me up for a personal development course without my permission. She wants to sign me, my sister, and my father up for a three-day course without consulting us or asking us. I was upset at her forceful decision, especially because it takes place in April and during exams week at school. Eventually, I got frustrated, tired …	6.59	17.58	1.1
0	1	Last year I was very stressed out at an interview for a potential summer job. Although the interviewers were kind and friendly, I was very nervous. I find it hard to articulate my thoughts and think of insightful answers to questions asked on the spot. I found it particularly stressful answering situational questions (what would you do in a certain scenario). I wanted to sound mature and intellig…	12.64	5.75	3.45
0	1	When I was visiting relatives, the spouses were fighting (verbally) in front of their children. I was stressed about their kids watching and being present. Having to tell them it was okay, etc. began stressing me out because I was unaware how everyone was feeling and how often it occurred. I was stressed about having to tell my parents about the tension. This led me to being stressed about if a d…	9.09	18.18	2.6
0	1	It was my first day in high school after attending a very small elementary-junior high school with the same group of 26 kids for 10 years. The amount of people in the halls and new faces in each classroom really freaked me out. Of course we were forced to do ice breakers in each class, which wasn't fun, and seeing lots of kids so relaxed and easily talking to other people added on to my stress be…	6.86	8.82	2.94
0	1	I work as a server and one time a customer complained there was ingredient in their dish that wasn't supposed to be and they were allergic. So they started screaming at me and swearing. It was stressful because it wasn't my fault and I wasn't able to control the situation.	8	8	6
0	1	A situation where I was stressed was my job interview last summer. It was my second job interview, but as my first was very simple and short, I did not know what to expect. The manager asked me one question about when in my last job I had to deal with troublesome customers, and I panicked. Actually, panicked is too strong a word but I was unable to think of anything. I knew the answer, but my min…	5.71	4.76	1.9
0	1	A recent situation in which I was very stressed out was going to dinner with my boyfriend, his family and his extended family. I am shy, quiet, and do not always appear attractive, and I was worried that they would think I was awkward or stuck-up. I wanted them to approve of me and our relationship. Also, I didn't want to be asked uncomfortable questions, such as my plans for the future, because …	7.41	14.81	3.7
0	1	I was stressed out in an encounter with a customer when I worked at a shoe store. The customer was very rude and was persistent in trying on several pairs of shoes. The customer was annoyed with me if I took too long and would get mad. The customer also complained to me about the prices and quality of the products.	8.2	1.64	3.28
0	1	I worked as a sales associate in a liquor store, which often involved helping customers find and purchase products that would best suit them. There were situations in which the customer was irritable, and very suspicious of what I had to say, questioning all of it. They would question many things about my choice and ask if I was 100% sure and then ask to recommend something else, as if they did n…	9.2	13.79	2.3
0	1	Last semester for our English class we had to complete a group project. The situation became stressful as only one another group member and myself arrived at our agreed meeting time, leaving us to do all of the work. It was stressful trying to do all the work while trying not to be frustrated and angry with the other members' lack of effort.	7.94	14.29	0
0	1	I had a situation at work in the past where a coworker was "picking on me" for no real reason. She would monitor my breaks and ask other coworkers to watch me. This situation made our interactions very awkward and I had to decide whether or not to speak to her directly about the situation or go to a manager.	1.67	15	5
0	1	Yesterday, I needed to call my old boss and inquire about my income tax form, which I have not yet received. I had not talked to anyone at that workplace since moving to a new city for university. My boss has a very strong personality that can be quite mean / uncomfortable. Having to talk to him made me feel nervous - I put it off for a while, and when I finally did it, I could feel my body react…	3.77	9.43	3.78
0	1	Showing up to hockey camp and going through tryouts with the uncertainty of making the team was stressful. Trying to fit in with the veteran players and making new friends at the same time is particularly stressful. It's difficult to be fully invested when you know you could be cut at some point. It's very stressful leading up to practice and games because of the anxiety.	10.61	7.58	1.52
0	1	A group assignment was worth a significant portion of my grade in one class. I could not get into contact with my group members until the night before it was due. One changed groups without informing me or my other group member, leaving us with a significant portion of the assignment to do under pressure. My other group member completed their work but not being able to get a hold of them to know …	3.12	14.58	0
0	1	I was a dance instructor and would be stressed when it came to interacting with the parents of the children I taught. They would ask many questions about how their child was doing and I wanted to communicate clearly. Also, the performances needed to be well received by the audience which always stressed me out. Working with kids has a great deal of stress involved, such as dealing with their atte…	6.02	15.66	0
0	1	My brother called me on my cell phone to say that he and my mom had gotten into a huge fight and she was crying in her bedroom. I tried calling my mom to see if I could help her calm down, but she only answered the third time I called and said “what do you want.", then she hung up. My dad was angry, and I couldn't get a hold of him. My family lives in a different city, so I couldn't go home to ac…	6.2	21.71	4.66
0	1	When I was working at a restaurant about a year and a half ago, there was one day among many that was particularly stressful, when a customer changed their order after I had put it through. I messed it up and it arrived to them late and cold. This situation also stressed out my coworkers, who took their frustrations out on me as we tried to fix the situation and balance everything else that was g…	7.69	7.69	2.56
0	1	I was assigned to a group for a project in a class that I needed to do well in. My partners did not care about the project at all and left me to do the majority of the work. I did not understand the material very well and had a lot of problems completing the project. My partners were unhelpful and refused to do most of their parts.	5.88	7.35	0
0	1	In doing office work for a company under the employment of my father, I was asked to call various companies that did roof work. I needed to get a reasonable quote for a roof replacement for the office. Calls like these were always stressful because of my limited knowledge of construction, conversing with people who were experienced in the field was challenging and self-depreciating. In one call, …	3.7	17.59	1.85
1	1	When I was working part time as a tutor at cram school, there was a student that I taught who would forget almost everything by the next class the following week, even though I would repeatedly explain and do exercises with them. The Saturdays that I worked, and was in charge of this student, I always felt depressed. Having to hide the fact that I was irritated, and the fact that the student’s gr…	6.84	3.42	3.41
1	1	My relationship with a junior in my club makes me feel stressed. I am in a sports related club, therefore attendance to practice is generally mandatory, and there is a rule where we have to inform someone when we cannot make it. The junior has a weak body, is late to inform someone when he/she can make it, and sometimes he/she does not inform anyone at all. Until now, we never had a junior like t…	2.97	16.83	3.96
1	1	When I was in high school, I was the leader for a project. That project needed a certain number of people, and there was a lot of work involved. When I asked friend A to do an easy task, he/she did not finish it by the due date, even though he/she said that he/she wanted to be a sub-leader. I thought that he/she was not suitable for the position so I decided not to make him/her the sub-leader. Af…	2.56	21.37	.85
1	1	Last year in October, I was placed in a laboratory where the methods of the experiment were hard to remember, and got in trouble from my seniors and felt stressed. What my seniors were saying was correct, and I was trying my best, but I was not able to get the progress I was hoping for. I soon started getting annoyed with the advice and the things they pointed out to me.	6.94	4.17	4.17
1	1	When I went for food with a couple of good friends, we were too lazy to pay separately so friend A paid for all of us. Everyone, including me, was going to pay him/her back after. However, friend B said he had plans and left early without paying friend A back. It did not directly affect me but I thought that it was unfair and I felt stressed.	5.8	15.94	4.35
1	1	There was an event for club activity at school and about 12 people including me were organizing it. Person A was the leader of the project, and he/she did not inform the rest of us that our project might not be feasible until the last minute. When person B found out, he/she panicked and came to me to help him/her think of a new project that we could do. However, since person B was already busy, h…	2.61	16.52	.87
1	1	A person that used to be in the same club as me quit the club because he/she was repeatedly absent without permission. I did not like that person because he/she would do things such as ask ridiculous questions, accuse other people of lying, or ask for sympathy by telling fake stories. I feel stressed when I see him/her in class, or when I have to talk to him/her. ?	7.04	25.35	2.82
1	1	I joined the volleyball club during the second semester of my first year. Since I joined half way through the year, I felt left out sometimes, especially because girls like to do things as a group. Even after a year, I feel left out sometimes. During the summer of first year, we became “executives” of our club, who are responsible for preparation and management of the club, but since I joined lat…	3.03	7.07	4.04
1	1	When I lived with my parents at their house, they would interfere and point out many things, making me feel stressed. They would ask me things such as, “are you doing okay in your classes”, or “don’t you sleep too late,” etc. Since I am a university student, pointing things out to me is okay to an extent, but constantly being asked makes me feel annoyed. It happened every day and my stress would …	6.67	12	5.34
1	1	The relationship between the managers and employees at my part time job causes me stress. I work part time at a bar kind of place, so sometimes customers want to buy us drinks. Since it gives the store profit, my manager encourages this behavior, but it makes me feel awkward. Our manager keeps telling us to work hard so customers offer to buy us drinks, but it creates a bad atmosphere and stresse…	7.29	14.58	5.2
1	1	While eating at an after party I was talking to my friend from the same club. I saw a cute waitress, and said, “Wow I wish I was cute like her,” and my friend said out of blue, “you are so annoying. Please stop saying that.” Later she apologized for saying something so harsh, but the fact that she is not able to think before she says something that hurts other people’s feelings makes me wonder if…	11.11	20	12.22
1	1	I have been working at this part time job for about a year now, and due to physical weakness and how busy I am, I told my manager that I wanted to quit in September. However, 3 months have passed since then and it seems like he has no intention of letting me go. The three people I work with are my good friends that live in the same dorm and have the same major, so I cannot quit unexpectedly. I fe…	2.58	6.45	3.23
1	1	When we work as a group to do one assignment and have to split the work, I understand that some people do not contribute or that sometimes some group members might not understand the other people's parts, but when we try to summarize the information, we cannot seem to agree on how we want to present it and that makes me stressed out.	3.17	14.29	0
1	1	When my friend breaks a promise with me I feel stressed. The other day, my friend and I were going to go out for dinner, and I was really excited for it. We made these plans and promised to keep them about half a month in advance, but 3 days before our plans, she said she could not come. I know that important events sometimes come up but I felt stressed.	8.45	11.27	5.64
1	1	When my good friend told me that he/she needed to talk to me and that he/she wanted to see me on a particular day, I cancelled my earlier plans to see him/her because I was worried. However, when the time came, my friend said, “Sorry, I can’t make it.” When I asked my friend about it after, apparently he/she had wanted to talk to me about relationship problems, but had fixed them on his/her own a…	5.6	24	4.8
1	1	I felt stressed when my good friend pointed out something about my body. For example, they told me in person. "You should lose a bit more weight," or something about my makeup. When someone tells me something I already know or when they point out something without any tact it makes me irritated and I feel stressed.	8.77	14.04	8.77
1	1	I was stressed when I was having fun talking to my close friends, and a friend who is not so close came across by chance and joined our conversation. He/she would imitate my other close friends, and talk like we were really good friends even though we were not, and I do not feel close to him/her at all. It stressed me out because I felt like he overstepped a boundary.	5.48	21.92	2.74
1	1	I work part time at a cram school where we do one-on-one teaching, and when my students get irritated they rant to me and I feel stressed. Since they are in grade 11, for regular classes we can usually have fun learning, but right before a test or when the practice problems become difficult, the students get irritated more often and say things like “you should die,” “you are stupid,” and “you are…	8.41	11.21	4.67
1	1	Right now as a part of class, we are doing an experiment and one of my partners in my group complains a lot without understanding the experiment information, which makes me stressed. He/she says things like, “You didn’t do the manipulation properly,” or, “When you do the experiment, the values are weird every time.” It annoys me a little, but I’d rather not let my partner do the experiment in cas…	6.25	13.54	1.04
1	1	My friend often sulks and I can see it on his/her face, which gives me a little bit of stress. That friend says things that hurts other people’s feelings without thinking he/she did anything wrong. When other friends scold him/her for doing that, he/she criticizes ithem but when that friend is told something unpleasant he/she sulks and gets irritated which makes me mad.	10.29	26.47	7.35
1	1	I feel stress when I use Whatsapp. I am not one who replies fast, and I am not bothered when others do not reply to me quickly, but when we are trying to plan what day, time, or what place we are going to hang out, I would like to have a fast reply. I ask in a fairly serious tone. However, there are some people who still reply slowly. They have the read receipts on, and I would like to have a rep…	5.94	11.88	2.97
1	1	When we talk about our opinions in a discussion in our club, some people give absurd opinions, and I end up feeling stressed because I feel like they should think more before they talk. I feel as if I shouldn’t have listened to them talk. I have times where I show my expression in my face and times where I don’t. Also I feel like after something like this happens, my relationships with them gets …	2.63	21.05	10.52
1	1	At my part time job, I feel stressed when I am doing my work perfectly fine, but my manager yells at me for no reason, or when I am busy working hard with my job and a senior makes me do more work on top of that. When my rude manager says things like “are you done yet” it makes me especially stressed?	9.52	3.17	6.35
1	1	When I greet someone and they do not respond, do not reply, or when the conversation stops, I feel stressed. I feel as if I am being ignored so I would like to at least get a nod. For example, when I said "I'm home" to my dad, and he said "welcome home" but used my little brothers name. My dad is not conscious of this mistake.	7.46	20.9	5.97
1	1	In high school, in our club, I was not invited to hang out with a couple of people once, and I kept asking myself “why wasn't I invited?” I was annoyed and stressed. During that time I had a lot of things going on. I had trust issues with people, and there was a period where I felt stressed with everyone in the club except for a few people.	5.8	10.14	1.45
1	1	The club I am in is a club that almost every university has, and the members of that club from all of the different universities come together at a camp-like event. However, since it was held in a different province, the transportation fee was very expensive. From speaking with the organizer and people who have gone in the past, they told me it costs about $500-600 but when I asked my friend in t…	2.07	17.93	2.07
1	1	I felt stressed when I was doing an experiment and my friend in a different group noticed that I was doing something wrong, but did not tell me right away. After the experiment was over, she pointed it out to me, but the way she pointed it out was like, “It is none of my business so I don’t need to tell you but…” I felt really stupid and stressed.	5.71	10	2.86
1	1	I felt stressed when I was ignored by my club captain in junior high and high school. I do not remember bullying or doing anything bad towards him/her but I was the only one ignored in the club. I was the sub captain so I would try to contact the captain, but he/she would often give me one word answers. I still do not understand why he/she acted that way and what he/she did not like about me. How…	5.77	15.38	.64
1	1	This is about my family. My father and mother suddenly got on bad terms when I was in junior high, and when we would eat together as a family, my father and mother never talked to each other. Therefore, whenever we had to meet as a family I felt a huge amount of stress, especially when I had to act as a messenger for my parents (my mother told me to tell my father something and vice versa), I fel…	6.17	16.67	4.32
1	1	During our club activities, when we could not agree about the club members and the way the club should be, I felt stressed. For example, when choosing the practice program for new members, or the dates or places of the club camp trip, some people were really stubborn with their opinion and as a result I had to concede, which stressed me out a lot.	6.15	9.23	1.54
1	1	Before class at university, I was playing games on my smartphone, and a friend came up to talk to me. I did not really feel like talking to him/her but that friend asked me how I was doing despite me being in the middle of something. At those times I say things like, "It's time to go into class now," but he/she does not listen and I have to end up talking to him/her until the class starts.	1.23	18.52	3.7
1	1	When I was in junior high there was a period of time where I did not want to go to school because people started talking bad about me all of a sudden. I would be left out from the class, people would talk about me behind my back, and they would bully me by drawing something mean in my textbooks like they do in dramas on tv. Ever since then, it is hard for me to trust people. In high school, I onl…	2.9	12.32	2.9
1	1	At my part time job, my manager all of a sudden disappeared, and the part time workers had to start working to compensate for the manager (the manager was the only full time worker). Everyone worked so hard that they were all tired and cranky and as the days went by the atmosphere at work became worse and worse. I was very stressed as well. A full time worker that came to help was no help at all,…	5.71	5.71	2.85
1	1	When I started university and high school and I had to make new friends I felt stressed. When I first began high school, during the first semester, I became really close friends with one friend. However, after 2 or 3 months, we became friends that would just greet each other, and I felt distance between us. I do not think we started hating each other or anything, but that awkward atmosphere conti…	4.55	12.5	4.55
1	1	When I was in junior high, there was a friend that I was very close with, and one day, without thinking much of it, I paid for him/her. After that day, whenever we hung out he/she would ask "how much do you have today?" and I would have to pay for both of us wherever we went. The stress during this time was not due to any illness, but from my feelings of not wanting to destruct a friendship. I re…	3.37	11.24	3.37
1	1	In junior high, I was stressed because of one friend who used me. Generally we were very good friends but whenever we went from classroom to classroom, or had to go to the bathroom, that friend would force me go with him/her. When I tried to rebel against that he/she would often say terrible things to me. It was clear that he/she looked down on me, and the fact that he/she was using me was very s…	6.17	18.52	3.7
1	1	At my part time job, I reported an order mistake to my manager, and my manager got mad at me even though I was not the one to make a mistake. This caused everyone to look at me strictly. The person who made the mistake did not know this happened, and without me being able to say anything, I cried myself to sleep .	7.94	6.35	4.76
1	1	At my club, we finally became the seniors. I had strong opinions of how I wanted to make changes to the club when I became a senior. However, to make it a very cheerful atmosphere, the captain (same year) will first point out how we should approach practices , more than listening to my opinion on more technical advice, or advice on how we change our practice agenda. Whenever I tell him/her that I…	2.86	16.19	2.86
1	1	I feel stressed when I am invited to see a movie that I do not particularly care about. Recently I was invited by two of my close friends to a movie I did not care about. Since we always hang out with the three of us, it was hard to say no. I ended up going to the movie, but the movie theatre was empty and the content of the movie was worse than I thought.	6.58	5.26	5.26
1	1	When friend A was saying bad things about friend B, I told friend B that friend A was saying things like that. After that, mine and friend B’s relationship became terrible, and on top of that friend A and friend B started ignoring me together.	6.67	26.67	4.44
0	2	One situation where I was stressed out in a non-interpersonal context was being late for class. I slept in and then had trouble finding parking. Each time I looked at the clock it stressed me out. Being unable to find a parking spot stressed me out even more. Then I missed the LRT and felt even more stressed, realizing I would miss the class. I worried I would fall behind and it would affect my g…	10.39	1.3	3.9
0	2	I was very stressed out during final exam period of my first term here at university. I had 4 finals in 36 hours and then another two days later. It was too much information for my brain to handle at once and I was worried I wouldn’t do well. It was also my first experience with exams so I didn’t really know what to expect. So much pressure is put on our GPA and I knew it would be tough to do wel…	6.98	1.16	2.32
0	2	Before my stats final, I was beyond stressed. It was my last final so I was tired and mentally drained already, and I didn't feel like I had a very good grasp of the material. Even after a review session with Math and Applied Sciences Center (MASC) -> exam preparation workshops, I didn't feel prepared. I usually get pretty bad test anxiety anyways, but this was the worst it's ever been.	8.57	0	5.72
0	2	I'd say that my academics and the standard that I put on myself are stressful at times, especially during midterms. Luckily for me my exams were generously spread apart over the span of 2 weeks, but during that time I had troubles sleeping and my appetite was pretty low.	12.24	4.08	6.12
0	2	As a student, school is always a stress of mine. I am constantly worried about my grades and assignments. One example of this is I had to take a final worth 55% of my grade; this caused an increase of stress because of the magnitude of this test.	6.25	0	0
0	2	In my first year of university I had two final exams fall on the same day. I was stressed, not having experienced this type of workload in high school. Getting closer to the exams I had become overwhelmed with the amount that I still had left to study. Finding ways to cope with the stress was the most difficult part. The two exams I was writing were crucial to the program I intended on entering.	5.33	0	1.33
0	2	A situation that I was stressed out in a non-interpersonal context was last semester when I was writing my Pharmacology final exam. I looked up at the clock and noticed that I wasn't going to finish in time. The reasons this felt so stressful for me were because the exam was worth 50% of my grade, as well as it was in a large class room, I have always finished exams on time and have never experie…	3.57	1.19	4.76
0	2	I was stressed out a few minutes ago trying to navigate the building. After finding the correct classroom, there was no sign for the particular research project I signed up for, and I still thought I might have the wrong room. I was fairly certain I was behaving irrationally, but still couldn't shake the feeling.	9.09	0	1.82
0	2	I experienced stress in a non-interpersonal context during school. Throughout the semester there are many assignments, projects, midterms and finals to complete. This is for every class you take and many people take up to 5. It is stressful to completely understand and keep up with each class so you are in the best situation when exam time comes.	5	6.67	1.67
0	2	I was stressed out during my last exam period when I had a few finals coming and I didn't think I was prepared. I was frantically studying, and I found that as I studied more, I was less stressed. This seemed to be the only technique that worked at the time. I was having trouble sleeping and would have a higher heart rate and sweaty palms.	6.06	0	6.06
0	2	When I realized that my essay for one class is double the length that it is supposed to be, I felt very stressed. Knowing that I will have to delete about half of my writing, which I spent a great deal of time and effort formulating, is worrisome. This is especially so, because I find deleting work very difficult and I worry that I may miss certain essential points. Taking a great deal of pride i…	11.36	0	1.14
0	2	Obviously going to university has many stressful experiences associated with it. Last semester in October I had three midterms in one day, which caused me a lot of anxiety leading up to the day. Since I arranged my classes so there were no breaks, I had no breaks between exams. On the day of my exams I felt very sick/ill and I remember my pulse was very high throughout the three hour span I had e…	3.9	0	6.5
0	2	Waking up late or taking longer than expected to get ready for work, school, or an event causes personal panic. Suddenly everything is rushed, you don’t feel confident or you begin to skip steps in order to lessen time.	10.26	10.26	2.56
0	2	My first midterm in math in the first semester of my first year of university. Being used to high school tests I was absolutely not prepared for the midterms. I sat there with my paper in front of me, blank, with no idea how to answer a good 1/2 of the exam, with thoughts of how much of a failure I was, and how I was going to be jobless and homeless because of it cycling through my head.	2.5	0	1.25
0	2	I woke up last night at 1:00AM and proceeded to stay awake until around 3. I lay down, staring at the ceiling, and was particularly stressed. I was caught in circle-thinking about past and possible future failings, particularly past experiences that had seemed normal at the time, but now seemed like failures. It was very stressful, and was difficult to return to sleep as I couldn't break the chai…	6.85	0	5.48
0	2	An example of non-interpersonal stress I experience is worrying about my grades. Usually the night before an exam I worry about how prepared I am, or if I studied the most useful materials etc. I dwell on bad marks I receive and often think about how they hinder future career prospects. The stress is magnified during exam time such as midterms and finals.	10.94	4.69	1.56
0	2	Procrastination is definitely something I struggle with and has gotten me into some stressful situations. I find I am always rushing to get assignments done on time as I start them much too late. In particular, one essay I had to write caused a great deal of stress. I didn't start the assignment until just a couple hours before it was due.	8.06	1.61	0
0	2	I was studying for my chemistry diploma in high school, and struggling to understand basic concepts. I did not have a very good grade in the class, and the exam was worth 50%. I had been studying for four days on end and still did not feel that I understood anything. I also had another exam that same week I hadn't studied for at all.	3.08	0	1.54
0	2	Recently, I had a few days in which I had two midterms and two quizzes; this was over the course of two days. This was extremely stressful because there were four exams/quizzes that were worth a portion of my grade that I had to do well on. I also had just come back from vacation, therefore I was even more overwhelmed. In the midst of all of this, I also had a dance competition to prepare for. It…	4.12	1.03	0
0	2	Last week, I was extremely busy with schoolwork and I panicked to get everything done on time. Within the same week, I had to finish my Astronomy homework online, finish my film theory summary, and re-do my writing assignments for my writing studies class. On top of that, I had a psychology exam at the end of the week. I was panicking and struggling to complete all my work before their respective…	3.3	2.2	0
0	2	Last week I was very stressed out in my Biology Midterm. The last two days before it had been very stressful. I was struggling to memorize a lot of terms, and did not have enough time for all the preparation I wanted to do. The exam itself was very stressful because I felt I did not remember all the material and found the exam very difficult. Something that added to the stress was that many of th…	7	0	3
0	2	I had an exam I was not prepared for. I tried to study but I was unable to concentrate on my work. On the night of the exam, I barely slept and work up much earlier than I usually do when the time came for me to take the test.	0	0	2
0	2	Being a university student is extremely stressful because you want good grades but a good social life and you want to put your mental health first. All of this on top of how expensive everything is. Exam week I am always stressed and worried about my future. I am stressed about my grades and what effect they will have on me getting in to my program or not and what my family will think as a result.	7.79	9.09	2.6
0	2	After receiving a terrible grade on my first ever, university English writing assignment, which I am not used to, I put a lot of pressure on myself to write a great essay. When I sat down to get started a huge wave of panic came upon me because I did not know where to start and what exactly my professor's expectations were for this essay.	6.15	1.54	0
0	2	My first round of midterms had 3 in one week and I had been procrastinating with my studying. When I was a day or 2 away from each exam it was very stressful because I was so unprepared and really angry at myself for leaving everything to the last minute.	4	2	2
0	2	Last semester I had a statistics midterm on Saturday. I was worried about the test, since Stats isn't my strongest subject and I studied for hours the day before. What I didn't do was double-check the time, and I showed up two hours late. When I saw the empty classroom, I tried to stay calm but I was shaking. It was the first test I had ever missed, and I knew that I wouldn't be able to defer the…	10.42	1.04	2.08
0	2	I had a French essay due on Monday. The previous week I was far too busy to complete it with my work from other classes taking priority. I told myself I would do it on the weekend, but I procrastinated and suddenly it was Monday morning and I only had two paragraphs done. I had to skip a class that morning to finish it.	0	1.56	0
0	2	One thing that particularly stresses me out is driving. I have poor spatial awareness; I am clumsy, and bad at multitasking. I get nightmares about getting into crashes and it stresses me out to think I am endangering the life of myself and others. For this reason, I do not have my license. I get more stressed out because I know that driving is a life skill and I need to learn, but it stresses me…	9.64	0	3.61
0	2	I was stressed out while doing my physics lab report because I had completed 4 pages of it and when I tried to print it it would not work, and when I would try and email it, it displayed nothing on the document. When I tried to reboot my computer the document did not save and I had to redo the whole thing. This caused me stress because I had a lot of other studying to do. It took me 3 hours to fi…	3.49	1.16	1.16
0	2	As many students know, tests are often sources of stress. In my situation specifically, I had a Finance midterm coming up, so I was studying by doing some practice questions in the textbook. I was getting about half of them right and for the ones I got wrong, I could see where I was wrong so I could fix my mistakes. Although for about 15% of the questions, I couldn't see from the answer and the p…	6.61	2.48	1.65
0	2	After suffering a back injury in December it has been stressful managing schoolwork with the pain when I sit down. On a day of a midterm I suffered a muscle spasm making the exam much more stressful than it should have been. This situation has been most stressful because it has lasted a long time and affected most movements.	10.17	0	6.77
0	2	In my second year of university I moved a different city to study nutrition. After moving I realized that I did not like the program and that I was doing very poorly in my classes. I had to decide whether or not to stay in the program, to switch programs or to move back again. It was stressful because the classes were already paid for and I had signed a lease for an apartment.	4.11	0	1.37
0	2	In a previous summer, my car began acting weird and it was extremely hard to turn. I was in another city and was needing to return home for work the next day, unable to drive my car home, I was unable to show up for work and was stuck in the city for a few days until I could get it fixed.	1.61	0	3.23
0	2	Being in university writing exams is a huge stressor for me. I recently had a 40% midterm and that test was the most stressful of my 3 years yet. Constantly checking and trying to remember material crammed in your head alongside other classes is very stressful. The structure of particular exams can also stress me out, for instance, MC (multiple choice) stresses me out more than written response.	7.35	1.47	1.47
0	2	3 days before I had a big paper due, I hadn't started it because I was busy with other schoolwork and I did very well on the previous one for that class. I finally took a look at the instructions and marking rubric and found that it was going to be a lot more difficult than I expected. I didn't have time to start it until the next day because I had a midterm for a different class that morning. I …	1.92	0	1.92
0	2	When I was first starting university, the pressure to decide what to study as a career path for the rest of my life was quite stressful as I tried to decide what path to take and what school to attend. Knowing that, at age 17, I was making a decision that would impact the rest of my life caused me quite a bit of distress whenever I thought about it. The amount of pressure as well as the disparity…	6.52	1.09	4.35
0	2	My first semester of university was a huge change from what I was used to in high school. My classes were more demanding and difficult. I had never done midterms prior to my first semester and my midterms were all packed into 3 days. I was having problems prioritizing and dividing my time.	3.77	0	0
0	2	For a Sign Language class, we are required to memorize a script and videotape ourselves signing. You must maintain eye contact with the camera and go through the entire script without making any errors. It is very difficult and takes many "takes" to get the perfect video. I get extremely stressed when doing this assignment and if anybody bothers me, or makes a distracting noise, I get very upset …	10.84	7.23	6.02
0	2	During my final exam for grade 12 chemistry, I felt ill and had migraine that persisted throughout the 2 1/2 hour exam. It was taking me a long time to read and focus on an each question, and I knew I was behind on time. I felt like I was going to fail the exam, and I kept imagining myself not finishing, passing out, or running through the class to the bathroom to vomit. I ended up guessing on qu…	4.17	1.04	5.2
0	2	I am continuously stressed out about school and studying in a non-interpersonal context, it is not my friends or professors who stress me out about school, but myself. I am very motivated to do well in my classes and get a good education so I cause myself tremendous amounts of stress attempting to do so. I'm sure many if not all other students experience this in some way. The deadline of exams an…	6.8	2.91	1.94
1	2	To run away from the pressure of having to study before a test and being nervous before a competition, I eat excessively or escape to my hobby. This decreases my sleep time or gives me less time to do the things I need to and I regret it while taking a test or while I am competing. The pressure of being nervous and thinking that I could have probably done better stresses me out. Also, when I fail…	11	2	3
1	2	I feel stressed having to deal with my living expenses. I am living away from home so I get allowance, but since I started job hunting, I use more money on transportation, and I do not have enough time to work more hours at my part time job. I run out of money more often. I am troubled because even if my salary for my part time job decreases, I cannot decrease the expenses of things I need, such …	2.35	0	4.71
1	2	Starting March of this year, I was job hunting but I had lots of trouble with decisions. My first choice company started interviews in August. I was hoping to get an offer someplace else sooner, but failed all of my interviews and was panicking more than I thought. I had no offers from anywhere by the time I was applying for my first choice company in August, and felt so conflicted that I decided…	6.9	8.05	1.15
1	2	I feel stressed when I make slow progress on my lab report. It is not stressful when I have to write a lab report where I have to explain my reasoning through writing. However, it is stressful to write a lab report where I have to explain my reasoning through calculations and formulas, especially when I don’t know whether I have the right answer and I have to think about it for a long time. Even …	3.3	2.2	1.1
1	2	I took the train to get to class but I was not able to make it due to a delay that lasted a very long time. They were not able to transfer the passengers fast enough due the already long delay, and as a result I got to school a lot later than I wanted.	0	1.82	0
1	2	The transportation time on the train to get to school causes me stress. It takes two hours by car and train to get to university from my house. Since I drive to school, if I drink even a little bit of alcohol after class, I need to find a place to stay. Also, the train comes every hour, so if I try and go home at a random time, sometimes I have to wait for a long time for the next train. Taking 5…	1.87	0	2.8
1	2	The loud sounds of my neighbors where I live right now cause me stress. I have never met my neighbors in person so there is no comfortable communication between us, but every night at around the same time I repeatedly hear the same loud noises. Although my rent is cheap, my walls are thin and I feel stressed hearing these noises. Once, there was a very important event the next day so I was planni…	4.27	11.11	11.11
1	2	I am stressed when planning goes poorly, or when I make a stupid mistake due to carelessness. I was writing a report on a different operating system and when it was time to print my report I was unable to realize my mistake until after I printed it. When I am rushed, I especially hope that everything will go well, but in reality I often have to fix things.	11.59	1.45	1.45
1	2	I was not good at geography when I was in high school, and since it was a big part of my university entrance exam, I tried to do well on it. On my exam for that class I did well because I would listen to my teachers and take the class seriously, but for my entrance exam for university I was not able to get a good mark and I felt depressed. I also remember that I felt irritated that I tried so har…	8.7	1.09	4.35
1	2	I feel stressed when things do not go the way I want them to and when they are not on time. I give myself due dates and try and finish assignments by this day at this time, but when it takes longer than I expected it to, and I am not able to finish on time, I feel stressed. Also, I feel stressed during school or my part-time job when I am supposed to finish at a certain time, but due to unexpecte…	4.55	3.41	3.41
1	2	The first thing I sensed when I got on the train one night was the smell of alcohol. I understand if it is right before the weekend, but the scent was more powerful than usual. After that, a passenger got on and took out a hamburger and started eating it. Another passenger took out their alcohol and said something out loud and drank. I thought I was on the train, but their attitude of not caring …	2.33	5.81	11.63
1	2	I am stressed by how my university is so far away from the place I am staying. Even if I have a spare time between class and I want to go home, I can’t because it would take too much time to go there and back. Also, I have to transfer between bus and train, and the period of time when I am in a crowd of people I often feel stressed.	2.78	2.78	1.39
1	2	There was a product that I really wanted to buy, but when it went on sale there was a lot of things going on and I was not able to go and buy it. I went to go and buy it later. However, it was all sold out. I felt sad because I had been so excited for it, and irritated at myself because I had convinced myself that I was too busy to go buy it.	3.9	0	1.3
1	2	The period up until my university entrance exam was most stressful. I was so worried about what would happen to my life if I did not pass the exam, that sometimes it would cause bodily symptoms such as a fever, or bad cramps. My family was also not that wealthy, and did not have enough money for me to take a year off and upgrade my courses. Also, since we did not have enough money, I only applied…	6.6	2.83	4.72
1	2	Not being able to do well on the in-class quiz even though I studied hard before the quiz makes me stressed. It irritates me when other people in the class get a good mark. I think to myself why I can't get a good mark even though I studied the test materials.	9.43	1.89	1.89
1	2	I feel stressed when I cannot connect to wireless. I have a portable wireless router that I bring with me, but it has terrible connection, so whenever I want to watch YouTube on my laptop or my phone and it doesn't connect, it makes me irritated. Also, when I am writing a report it sometimes crashes and makes me irritated.	6.67	1.67	5
1	2	I have worked part time at a restaurant for over a year now, and I have never gotten a raise. Now, when there is a delivery for the restaurant or if the manager is sick, I act as a manager on duty. There are 8 people that work at my part time job, and I am the second best employee. This makes me feel stressed.	4.62	1.54	6.16
1	2	It was just now that it happened, but I got irritated at an old man ranting in the train. Before and even after the train had left, he kept yelling at the workers on the train loudly, and seeing that kind of behavior shocked and annoyed me. After the rant ended, he would complain to himself, resulting in another big argument in the train. He even yelled at the passengers on the train by saying th…	8.86	10.13	6.33
1	2	I get stressed when I am studying. When I go home, for example, I will review by reading books with difficult content, and sometimes there are situations where I feel devastated. When I try really hard to read the book, I get wrinkles in between my eyebrows, my shoulders get tense and after sitting in a chair for a really long time my waist area starts to hurt. From a mental perspective, I feel s…	7.32	0	9.76
1	2	I took a year off to study to get into university, but I felt a huge amount of pressure to pass my university entrance exams, and my everyday studying gave me stress. I felt even more stressed when I thought to myself that I was the only one who was not able to experience the university life, and that I was stuck in this situation.	4.62	3.08	6.16
1	2	When noises interrupt my focus, I feel stressed. Big noises from construction sites bug me as well as in everyday life, when I hear other people's music on the train and when I hear talking in class. I feel more stressed from those noises that are quieter.	8.51	10.64	21.28
1	2	In the past two weeks I have misplaced my phone, my laptop charger, my USB, my scarf and my hat. I leave my things on the train, in restaurants, in other cities, and at school, and sometimes they never come back, I frequently have to call the lost and found, and go around my house trying to find my missing things. My head is always full of thoughts of the things I have misplaced, and I get mental…	3.51	3.51	4.38
1	2	I felt stressed when I was writing a lab report on my laptop. I finished my report so I went to go print it. After I printed it I realized I made some mistakes, so I fixed it and printed it again. However, I had to repeat this couple of times, and having to turn the printer on and off got really tiresome and made me feel annoyed.	4.41	0	2.94
1	2	When I see young people or students, or women putting on make-up on the handicapped seats I feel stressed. After hearing my grandma talking about how she had to stand in the train for more than an hour, I felt like not sitting in the handicapped seat was the natural thing for young people to do. I strongly feel that young people do not need to sit on the handicapped seat and seeing people put mak…	2.33	11.63	6.98
1	2	During exams, I generally do not feel stressed, but when I got sick in the fall of grade 12, I was told it was due to stress. I had to stay in the hospital for 3 days, but the atmosphere of the hospital, and the fact that I got sick in the first place , made me stressed. When I thought about what was going to happen to me, and how everything might turn into shambles, I felt more stressed than I d…	7.06	2.35	7.06
1	2	When I had to go back to my parents' house, due to a lot of heavy snowfall and lots of traffic, the bus would not move. I had to stay on the bus for about 10 hours, so I felt stressed. It was cutting close to the time for the last train , and I felt uncomfortable knowing there was nothing I could do. I regretted that I hadn't taken one bus earlier, and that regret caused more stress.	6.41	1.28	3.85
1	2	I feel stressed when I am too busy. When I was entrusted to be the leader of organizing an event for my club, I also was bombarded with lots of assignments from class. My part time job was also understaffed so I had to work more shifts, and I was not able to sleep much because I was busy every day, which made me stressed.	3.08	1.54	3.08
1	2	When the assignment they give me in class is difficult and I cannot complete it, I feel stressed. When the due date is close and I have to try and hurry to finish it, I feel even more stressed. This is not just for assignments but also for exams. When I have to hurry and try to solve a problem I feel impatient and stressed at the same time.	8.7	4.35	4.35
1	2	I am stressed when I am about to be late for class and the bus gets into an accident or breaks down, making me even more late. As a result of being late, sometimes I am not able to write tests, or I just get yelled at and knowing that it is my fault for leaving my house late, I still feel irritated and stressed.	7.69	0	3.08
1	2	I feel stressed that I have to take an hour and a half to two hours to get to school every day because I live really far and I do not get the same privileges as someone who lives on campus Also, in the bus there is not much I can do, I get headaches from when I play games on my phone and if I try to study my waist area starts hurting. Also, since it is very busy, there is a high chance that other…	5.26	8.55	9.21
1	2	I got sick, and I was not able to go to school or work for a month. I was either at home or at the hospital. I was not able to go to school and attend my classes or see my friends, and I inconvenienced my workplace because I had to cancel all my shifts. Being unable to engage in these regular activities and staying at home with nothing to do contributed to my stress. The fact that I was not getti…	5.75	2.3	3.45
1	2	I was stressed during my university entrance exam. My first choice school since I was in grade 10 had an acceptance grade of about B to C. After a lot of contemplating, I decided to apply for that school. However, for my first entrance exam I got a D. I was, of course, mentally stressed, but also physically stressed as well. I was so physically stressed that I got a fever, and had to stay home fo…	7.59	0	3.8
1	2	When I was in my second year of university, I got sick from an unknown cause, and I was not able to go to school. Furthermore, the mental illness I had was something close to "depression" so I always felt like "there was probably something I could do." However, I felt impatient because my body would not listen to me and I felt a huge amount of stress.	5.88	1.47	10.29
1	2	When I lose things one after the other I get stressed. This happened recently; I forgot my umbrella on the bus, I lost my planner somewhere, and I left my phone at a restaurant by accident . Since all of this happened one after the other, I felt very annoyed saying "oh gosh" trying to find these things in my house.	6.67	3.33	6.67
1	2	I feel stressed about not being able to focus on studying. Instead, I just play on my phone and don't prepare for my language exams, even though my final exams are less than a month away. I feel stressed like this often.	7.14	4.76	7.14
1	2	When I go to school in the morning I get stressed. On a crowded train, sometimes people step on my foot, or squish me but I never get a “sorry”. I feel like since everyone is rushed, getting squished is unavoidable, but I would at least like an apology.	4.08	8.16	4.08
1	2	During exams, I studied every day for about 10 hours since April without taking any breaks for myself. When I didn’t see my name on the announcement of successful applicants, I felt a great amount of stress and sadness, of which I have never experienced before. I felt very pitiable and woeful that my hard work did not pay off.	10	1.67	8.33
1	2	When my train is full and I cannot sit down, despite me having to go a long distance, I feel stressed. From the moment I got on the train, it was full of people, and I had to stand for at least 5 stops. I am able to hold onto the bars, but every time the train sways, I bump into other passengers. Every time we pass a train stop the door gets further and further away, so it took a lot of effort ju…	3	2	3
1	2	When my bus was so crowded that I could barely move, and the handicapped seat was open. I feel like normally we should leave that seat open, but when there is this many people on the bus, someone should sit there to create more space for the people standing.	2.04	10.2	2.04
1	2	I recently felt stressed when the copying machine at my house was not working. I had to hand in a report the next day, and since I was working on it until late, I was very sleepy. I pressed the print button and checked whether it would copy and went to bed. When I went to grab the printed paper in the morning it was not there. My laptop would not restart properly and I eventually had to go to sch…	2.25	0	7.87
