# Supplementary material for: Cultural Differences in the Perception of Daily Stress Between European Canadian and Japanese Undergraduate Students
Source: Pers Soc Psychol Bull. 2022 Feb 25;49(4):571–84. doi: 10.1177/01461672211070360 (PMC9989219; doi:10.1177/01461672211070360)
Supplement: sj-csv-5-psp-10.1177_01461672211070360 – for Cultural Differences in the Perception of Daily Stress Between European Canadian and Japanese Undergraduate Students [file sj-csv-5-psp-10.1177_01461672211070360.csv]

Subject	Culture	Gender	Age	I_Int	I_Freq	N_Int	N_Freq
1002	0	1	24	5	7	5	7
1006	0	1	18	7	3	6	3
1011	0	1	28	7	5	6	7
1013	0	1	20	5	3	9	5
1014	0	1	19	6	6	7	8
1021	0	1	18	6	4	7	8
1024	0	1	18	7	6	8	5
1025	0	1	23	8	6	6	7
1030	0	1	18	7	5	9	6
1032	0	1	23	7	8	5	6
1041	0	1	20	7	4	8	7
1043	0	1	18	7	3	4	3
1045	0	1	19	5	6	8	7
1047	0	1	21	8	4	8	2
1003	0	2	18	7	3	8	4
1004	0	2	18	8	9	7	3
1005	0	2	19	5	6	8	7
1007	0	2	19	6	8	9	7
1008	0	2	18	8	5	8	6
1009	0	2	19	7	4	8	7
1010	0	2	19	5	4	7	5
1012	0	2	18	6	4	8	8
1015	0	2	18	3	5	7	7
1016	0	2	18	6	4	7	7
1018	0	2	22	9	6	9	8
1019	0	2	18	7	5	6	3
1020	0	2	18	8	5	8	7
1022	0	2	18	7	5	8	5
1023	0	2	19	9	7	6	7
1026	0	2	19	8	4	8	6
1027	0	2	19	4	3	7	6
1028	0	2	19	7	5	8	6
1029	0	2	19	7	6	8	7
1031	0	2	19	6	3	6	5
1033	0	2	21	5	4	9	7
1034	0	2	19	8	6	9	8
1035	0	2	18	9	4	6	5
1036	0	2	19	5	8	8	3
1037	0	2	18	4	6	6	6
1038	0	2	18	4	2	9	7
1039	0	2	18	8	6	9	5
1040	0	2	18	7	6	8	6
1042	0	2	19	6	4	8	4
1044	0	2	22	6	3	8	7
1046	0	2	19	9	6	9	6
1048	0	2	19	8	5	6	6
1049	0	2	21	6	7	7	7
1050	0	2	19	8	4	5	7
1051	0	2	19	7	3	7	5
1052	0	2	18	8	6	9	7
1053	0	2	23	7	3	8	6
1054	0	2	18	8	8	8	6
1055	0	2	18	4	3	7	8
2003	1	1	19	7	5	7	5
2004	1	1	23	8	4	7	5
2005	1	1	19	6	7	5	3
2008	1	1	20	4	5	3	4
2010	1	1	21	7	4	4	5
2011	1	1	23	8	7	9	6
2014	1	1	21	5	5	8	7
2017	1	1	21	7	3	9	8
2020	1	1	20	7	6	6	7
2022	1	1	20	8	6	7	4
2023	1	1	21	6	2	8	8
2024	1	1		3	6	6	5
2025	1	1	22	7	7	9	7
2026	1	1	20	7	6	7	7
2027	1	1	20	8	8	7	7
2029	1	1	20	8	5	7	2
2036	1	1	18	6	3	6	4
2037	1	1	21	7	9	5	5
2039	1	1	19	9	9	9	7
2042	1	1	21	9	3	9	5
2044	1	1	19	6	4	7	7
2046	1	1	19	5	5	8	3
2049	1	1	19	5	4	5	2
2050	1	1	18	5	6	8	7
2001	1	2	19	8	5	7	4
2002	1	2	21	7	7	6	7
2006	1	2	21	6	7	8	5
2007	1	2	20	8	3	9	5
2009	1	2	20	7	5	4	6
2012	1	2	18	7	3	5	2
2013	1	2	20	7	7	9	6
2015	1	2	21	8	6	9	4
2016	1	2	21	7	6	6	6
2018	1	2	21	8	6	6	4
2019	1	2	21	7	8	5	4
2021	1	2	20	8	7	8	4
2028	1	2		5	5	8	7
2030	1	2	20	8	6	8	5
2031	1	2	20	7	8	8	7
2032	1	2	21	9	7	8	4
2033	1	2	20	9	3	9	3
2034	1	2	21	5	4	9	3
2035	1	2	20	9	7	6	5
2038	1	2	20	6	8	6	5
2040	1	2	20	8	5	8	6
2041	1	2	20	6	5	7	3
2043	1	2	20	8	5	6	4
2045	1	2	20	8	8	7	7
2047	1	2	19	6	8	6	6
2048	1	2	18	8	5	8	5
